# Supplementary material for: Ethyl 5-amino-3-(pyridin-4-yl)-1-(2,4,6-tri­chloro­phen­yl)-1H-pyrazole-4-carb­oxyl­ate dimethyl sulfoxide hemisolvate
Source: Acta Crystallogr Sect E Struct Rep Online. 2012 Feb 29;68(Pt 3):o917–8. doi: 10.1107/S1600536812008264 (PMC3297958; doi:10.1107/S1600536812008264)
Supplement: Supplementary file 1 [file e-68-0o917-sup1.cif]

##############################################################################
#                                                                            #
# This CIF contains the data in a paper accepted for publication in          #
# Acta Crystallographica Section E. It conforms to the requirements of       #
# Notes for Authors for Acta Crystallographica Section E, and has been       #
# peer reviewed under the auspices of the IUCr Commission on Journals.       #
#                                                                            #
# Full details of the Crystallographic Information File format               #
# are given in the paper "The Crystallographic Information File (CIF):       #
# a New Standard Archive File for Crystallography" by S. R. Hall, F. H.      #
# Allen and I. D. Brown [Acta Cryst. (1991), A47, 655-685].                  #
#                                                                            #
# The current version of the core CIF dictionary is obtainable from          #
# ftp://ftp.iucr.org/pub/cif_core.dic.                                       #
#                                                                            #
# Software is freely available for graphical display of the structure(s)     #
# in this CIF. For information consult the CIF software page                 #
# http://www.iucr.org/resources/cif/software.                                #
#                                                                            #
# This file may be used for bona fide research purposes within the           #
# scientific community so long as proper attribution is given to the journal # 
# article from which it was obtained.                                        #
#                                                                            #
##############################################################################
data_I
_audit_creation_method     SHELXL-97
_chemical_name_systematic
;
Ethyl 5-amino-3-(pyridin-4-yl)-1-(2,4,6-trichlorophenyl)-1<i>H</i>-pyrazole-4-
carboxylate dimethyl sulfoxide hemisolvate
;
_chemical_name_common     ?
_chemical_formula_moiety     'C17 H13 Cl3 N4 O2, 0.5(C2 H6 O S)'
_chemical_formula_sum     'C18 H16 Cl3 N4 O2.5 S0.5'
_chemical_formula_iupac     'C17 H13 Cl3 N4 O2, 0.5C2 H6 O S'
_chemical_formula_weight     450.73
_chemical_melting_point     ?
_symmetry_cell_setting     monoclinic
_symmetry_space_group_name_H-M     'P 21'
_symmetry_space_group_name_Hall     'P 2yb'
loop_
    _symmetry_equiv_pos_as_xyz
    'x, y, z'
    '-x, y+1/2, -z'
_cell_length_a     13.501(2)
_cell_length_b     10.3222(15)
_cell_length_c     14.889(2)
_cell_angle_alpha     90.00
_cell_angle_beta     100.453(5)
_cell_angle_gamma     90.00
_cell_volume     2040.5(5)
_cell_formula_units_Z     4
_cell_measurement_reflns_used     3021
_cell_measurement_theta_min     2.2
_cell_measurement_theta_max     23.0
_cell_measurement_temperature     173(2)
_exptl_crystal_description     plate
_exptl_crystal_colour     colourless
_exptl_crystal_size_max     0.40
_exptl_crystal_size_mid     0.20
_exptl_crystal_size_min     0.05
_exptl_crystal_density_diffrn     1.467
_exptl_crystal_density_meas     ?
_exptl_crystal_density_method     'not measured'
_exptl_crystal_F_000     924
_exptl_absorpt_coefficient_mu     0.525
_exptl_absorpt_correction_type     multi-scan
_exptl_absorpt_process_details     '(TWINABS; Sheldrick, 2008<i>b</i>)'
_exptl_absorpt_correction_T_min     0.8176
_exptl_absorpt_correction_T_max     0.9742
_exptl_special_details     ?
_diffrn_ambient_temperature     173(2)
_diffrn_radiation_type     MoK\a
_diffrn_radiation_wavelength     0.71069
_diffrn_radiation_monochromator     graphite
_diffrn_measurement_device_type     'Bruker APEXII'
_diffrn_measurement_device     '\k-geometry diffractometer'
_diffrn_measurement_method     'CCD scan'
_diffrn_detector_area_resol_mean     ?
_diffrn_reflns_number     9562
_diffrn_reflns_av_R_equivalents     0.0000
_diffrn_reflns_av_sigmaI/netI     0.1618
_diffrn_reflns_theta_min     1.87
_diffrn_reflns_theta_max     27.93
_diffrn_reflns_theta_full     27.93
_diffrn_measured_fraction_theta_max     0.990
_diffrn_measured_fraction_theta_full     0.990
_diffrn_reflns_limit_h_min     -17
_diffrn_reflns_limit_h_max     17
_diffrn_reflns_limit_k_min     -13
_diffrn_reflns_limit_k_max     13
_diffrn_reflns_limit_l_min     0
_diffrn_reflns_limit_l_max     19
_diffrn_standards_number     ?
_diffrn_standards_interval_count     ?
_diffrn_standards_interval_time     ?
_diffrn_standards_decay_%     ?
_refine_special_details
;
Refinement of <i>F</i>^2^ against ALL reflections. The weighted <i>R</i>-factor
<i>wR</i> and goodness of fit <i>S</i> are based on <i>F</i>^2^, conventional
<i>R</i>-factors <i>R</i> are based on <i>F</i>, with <i>F</i> set to zero for
negative <i>F</i>^2^. The threshold expression of <i>F</i>^2^ >
\s(<i>F</i>^2^) is used only for calculating <i>R</i>-factors(gt) <i>etc</i>.
and is not relevant to the choice of reflections for refinement.
<i>R</i>-factors based on <i>F</i>^2^ are statistically about twice as large
as those based on <i>F</i>, and <i>R</i>- factors based on ALL data will be
even larger.
;
_reflns_number_total     9562
_reflns_number_gt     5575
_reflns_threshold_expression     I>2\s(I)
_refine_ls_structure_factor_coef     Fsqd
_refine_ls_matrix_type     full
_refine_ls_R_factor_all     0.1507
_refine_ls_R_factor_gt     0.0679
_refine_ls_wR_factor_ref     0.1329
_refine_ls_wR_factor_obs     0.1075
_refine_ls_goodness_of_fit_ref     0.984
_refine_ls_restrained_S_all     0.984
_refine_ls_number_reflns     9562
_refine_ls_number_parameters     526
_refine_ls_number_restraints     19
_refine_ls_hydrogen_treatment     constr
_refine_ls_weighting_scheme     calc
_refine_ls_weighting_details
                 'calc w=1/[\s^2^(Fo^2^)+(0.0523P)^2^] where P=(Fo^2^+2Fc^2^)/3'
_atom_sites_solution_hydrogens     geom
_atom_sites_solution_primary     direct
_atom_sites_solution_secondary     difmap
_refine_ls_shift/su_max     0.000
_refine_ls_shift/su_mean     0.000
_refine_diff_density_max     0.387
_refine_diff_density_min     -0.393
_refine_ls_extinction_method     none
_refine_ls_extinction_coef     ?
_refine_ls_abs_structure_details     'Flack (1983), 4289 Friedel pairs'
_refine_ls_abs_structure_Flack     0.61(10)
loop_
    _atom_type_symbol
    _atom_type_description
    _atom_type_scat_dispersion_real
    _atom_type_scat_dispersion_imag
    _atom_type_scat_source
    'C' 'C' 0.0033 0.0016
                         'International Tables Vol C Tables 4.2.6.8 and 6.1.1.4'
    'H' 'H' 0.0000 0.0000
                         'International Tables Vol C Tables 4.2.6.8 and 6.1.1.4'
    'Cl' 'Cl' 0.1484 0.1585
                         'International Tables Vol C Tables 4.2.6.8 and 6.1.1.4'
    'N' 'N' 0.0061 0.0033
                         'International Tables Vol C Tables 4.2.6.8 and 6.1.1.4'
    'O' 'O' 0.0106 0.0060
                         'International Tables Vol C Tables 4.2.6.8 and 6.1.1.4'
    'S' 'S' 0.1246 0.1234
                         'International Tables Vol C Tables 4.2.6.8 and 6.1.1.4'
_computing_data_collection     'APEX2 (Bruker, 2006)'
_computing_cell_refinement     'APEX2 (Bruker, 2006)'
_computing_data_reduction     'APEX2 (Bruker, 2006)'
_computing_structure_solution     'SIR97 (Altomare <i>et al.</i>, 1999)'
_computing_structure_refinement     'SHELXL97 (Sheldrick, 2008<i>a</i>)'
_computing_molecular_graphics     'PLATON (Spek, 2009)'
_computing_publication_material     'PLATON (Spek, 2009)'
loop_
    _atom_site_type_symbol
    _atom_site_label
    _atom_site_fract_x
    _atom_site_fract_y
    _atom_site_fract_z
    _atom_site_U_iso_or_equiv
    _atom_site_adp_type
    _atom_site_calc_flag
    _atom_site_refinement_flags
    _atom_site_occupancy
    _atom_site_symmetry_multiplicity
    _atom_site_disorder_assembly
    _atom_site_disorder_group
    Cl Cl1A 0.57064(17) 0.5279(2) 0.01572(14) 0.0392(6) Uani d . 1 1 . .
    Cl Cl2A 0.24394(15) 0.23473(19) 0.01947(15) 0.0345(5) Uani d . 1 1 . .
    Cl Cl3A 0.36624(16) 0.57334(18) 0.29128(14) 0.0359(6) Uani d . 1 1 . .
    C C1A 0.4591(6) 0.5412(6) 0.1481(5) 0.0198(18) Uani d . 1 1 . .
    C C2A 0.4709(6) 0.4823(8) 0.0664(5) 0.0243(18) Uani d . 1 1 . .
    C C3A 0.4067(6) 0.3860(7) 0.0270(5) 0.0253(19) Uani d . 1 1 . .
    H H3A 0.4169 0.3436 -0.0272 0.030 Uiso calc R 1 1 . .
    C C4A 0.3279(5) 0.3533(7) 0.0685(5) 0.0211(18) Uani d . 1 1 . .
    C C5A 0.3104(6) 0.4107(7) 0.1489(5) 0.0230(19) Uani d . 1 1 . .
    H H5A 0.2540 0.3874 0.1754 0.028 Uiso calc R 1 1 . .
    C C6A 0.3784(6) 0.5025(7) 0.1882(5) 0.024(2) Uani d . 1 1 . .
    N N7A 0.5286(5) 0.6360(6) 0.1898(4) 0.0204(16) Uani d . 1 1 . .
    C C8A 0.6213(6) 0.6166(7) 0.2412(5) 0.0212(18) Uani d . 1 1 . .
    C C9A 0.6617(6) 0.7376(7) 0.2642(5) 0.0214(18) Uani d . 1 1 . .
    C C10A 0.5858(6) 0.8265(7) 0.2234(5) 0.0213(18) Uani d . 1 1 . .
    N N11A 0.5045(5) 0.7670(5) 0.1782(4) 0.0253(17) Uani d . 1 1 . .
    N N12A 0.6581(5) 0.4979(6) 0.2602(5) 0.0293(18) Uani d . 1 1 . .
    H H12A 0.7170 0.4757 0.2924 0.044 Uiso d R 1 1 . .
    H H12B 0.6059 0.4439 0.2307 0.044 Uiso d R 1 1 . .
    C C13A 0.7543(6) 0.7689(7) 0.3268(5) 0.0219(18) Uani d . 1 1 . .
    O O14A 0.7867(4) 0.8752(5) 0.3480(4) 0.0295(13) Uani d . 1 1 . .
    O O15A 0.8009(4) 0.6589(5) 0.3602(3) 0.0332(14) Uani d . 1 1 B .
    C C16A 0.8971(6) 0.6727(8) 0.4209(6) 0.040(2) Uani d . 1 1 . .
    H H16A 0.9339 0.7481 0.4021 0.048 Uiso calc PR 0.55 1 A 1
    H H16B 0.9385 0.5942 0.4176 0.048 Uiso calc PR 0.55 1 A 1
    H H16E 0.9145 0.7656 0.4289 0.048 Uiso calc PR 0.45 1 A 2
    H H16F 0.9503 0.6295 0.3939 0.048 Uiso calc PR 0.45 1 A 2
    C C17A 0.8798(15) 0.6913(19) 0.5162(13) 0.058(5) Uani d PU 0.55 1 B 1
    H H17A 0.9446 0.7011 0.5575 0.087 Uiso calc PR 0.55 1 B 1
    H H17B 0.8442 0.6159 0.5346 0.087 Uiso calc PR 0.55 1 B 1
    H H17C 0.8390 0.7693 0.5190 0.087 Uiso calc PR 0.55 1 B 1
    C C17C 0.892(2) 0.614(2) 0.5099(16) 0.061(7) Uani d PU 0.45 1 B 2
    H H17G 0.9576 0.6248 0.5507 0.091 Uiso calc PR 0.45 1 B 2
    H H17H 0.8765 0.5220 0.5019 0.091 Uiso calc PR 0.45 1 B 2
    H H17I 0.8399 0.6575 0.5366 0.091 Uiso calc PR 0.45 1 B 2
    C C18A 0.5858(6) 0.9701(8) 0.2227(5) 0.026(2) Uani d . 1 1 . .
    C C19A 0.6629(6) 1.0401(7) 0.1920(5) 0.0244(19) Uani d . 1 1 . .
    H H19A 0.7186 0.9979 0.1739 0.029 Uiso calc R 1 1 . .
    C C20A 0.6530(7) 1.1752(8) 0.1895(5) 0.027(2) Uani d . 1 1 . .
    H H20A 0.7033 1.2239 0.1674 0.033 Uiso calc R 1 1 . .
    N N21A 0.5786(6) 1.2395(6) 0.2158(4) 0.0310(18) Uani d . 1 1 . .
    C C22A 0.5073(7) 1.1693(8) 0.2450(6) 0.035(2) Uani d . 1 1 . .
    H H22A 0.4530 1.2137 0.2641 0.043 Uiso calc R 1 1 . .
    C C23A 0.5086(6) 1.0385(8) 0.2487(6) 0.030(2) Uani d . 1 1 . .
    H H23A 0.4556 0.9935 0.2695 0.036 Uiso calc R 1 1 . .
    Cl Cl1B -0.06420(16) 0.0303(2) 0.01822(15) 0.0411(6) Uani d . 1 1 . .
    Cl Cl2B 0.26316(15) -0.26448(18) 0.01878(15) 0.0345(5) Uani d . 1 1 . .
    Cl Cl3B 0.25295(17) 0.0682(2) 0.29378(16) 0.0446(7) Uani d . 1 1 . .
    C C1B 0.0994(6) 0.0406(7) 0.1511(5) 0.0200(18) Uani d . 1 1 . .
    C C2B 0.0545(5) -0.0170(7) 0.0693(5) 0.0222(18) Uani d U 1 1 . .
    C C3B 0.1029(6) -0.1110(7) 0.0272(5) 0.026(2) Uani d . 1 1 . .
    H H3B 0.0713 -0.1502 -0.0284 0.031 Uiso calc R 1 1 . .
    C C4B 0.2012(6) -0.1465(7) 0.0700(5) 0.0231(19) Uani d . 1 1 . .
    C C5B 0.2481(6) -0.0938(7) 0.1505(5) 0.026(2) Uani d . 1 1 . .
    H H5B 0.3139 -0.1201 0.1783 0.031 Uiso calc R 1 1 . .
    C C6B 0.1961(6) -0.0005(7) 0.1902(5) 0.023(2) Uani d . 1 1 . .
    N N7B 0.0500(5) 0.1350(6) 0.1943(4) 0.0226(16) Uani d . 1 1 . .
    C C8B -0.0235(6) 0.1154(7) 0.2442(5) 0.0234(19) Uani d . 1 1 . .
    C C9B -0.0555(5) 0.2384(7) 0.2654(5) 0.0194(18) Uani d . 1 1 . .
    C C10B 0.0031(5) 0.3242(7) 0.2249(5) 0.0183(18) Uani d . 1 1 . .
    N N11B 0.0673(4) 0.2660(5) 0.1808(4) 0.0218(16) Uani d . 1 1 . .
    N N12B -0.0504(5) -0.0043(6) 0.2651(4) 0.0339(19) Uani d . 1 1 . .
    H H12C -0.0959 -0.0024 0.3007 0.051 Uiso d R 1 1 . .
    H H12D -0.0345 -0.0845 0.2525 0.051 Uiso d R 1 1 . .
    C C13B -0.1254(5) 0.2666(7) 0.3257(5) 0.0211(18) Uani d . 1 1 . .
    O O14B -0.1505(4) 0.3747(4) 0.3467(3) 0.0260(13) Uani d . 1 1 . .
    O O15B -0.1612(4) 0.1577(4) 0.3584(3) 0.0269(12) Uani d . 1 1 . .
    C C16B -0.2347(6) 0.1699(8) 0.4178(5) 0.030(2) Uani d . 1 1 . .
    H H16C -0.2828 0.0967 0.4068 0.036 Uiso calc R 1 1 . .
    H H16D -0.2732 0.2513 0.4036 0.036 Uiso calc R 1 1 . .
    C C17B -0.1852(7) 0.1706(12) 0.5147(6) 0.070(3) Uani d . 1 1 . .
    H H17D -0.1473 0.0899 0.5289 0.105 Uiso calc R 1 1 . .
    H H17E -0.2363 0.1778 0.5535 0.105 Uiso calc R 1 1 . .
    H H17F -0.1390 0.2445 0.5260 0.105 Uiso calc R 1 1 . .
    C C18B 0.0028(6) 0.4676(7) 0.2232(5) 0.019(2) Uani d . 1 1 . .
    C C19B -0.0840(6) 0.5390(8) 0.1929(5) 0.0244(19) Uani d . 1 1 . .
    H H19B -0.1467 0.4962 0.1742 0.029 Uiso calc R 1 1 . .
    C C20B -0.0789(7) 0.6697(8) 0.1900(5) 0.036(2) Uani d . 1 1 . .
    H H20B -0.1392 0.7162 0.1685 0.044 Uiso calc R 1 1 . .
    N N21B 0.0062(6) 0.7378(7) 0.2158(4) 0.0343(18) Uani d . 1 1 . .
    C C22B 0.0891(7) 0.6710(7) 0.2461(5) 0.026(2) Uani d . 1 1 . .
    H H22B 0.1503 0.7165 0.2659 0.031 Uiso calc R 1 1 . .
    C C23B 0.0897(6) 0.5364(7) 0.2499(5) 0.0227(19) Uani d . 1 1 . .
    H H23B 0.1510 0.4919 0.2712 0.027 Uiso calc R 1 1 . .
    S S1 0.5410(2) 0.3311(3) 0.5460(2) 0.0470(10) Uani d P 0.737(6) 1 C 1
    S S1A 0.5038(7) 0.3249(8) 0.4509(6) 0.052(3) Uani d P 0.263(6) 1 C 2
    O O4L 0.5551(5) 0.1999(6) 0.5035(5) 0.082(2) Uani d . 1 1 . .
    C C2L 0.5902(7) 0.4454(8) 0.4825(7) 0.071(3) Uani d . 1 1 . .
    H H2LA 0.5829 0.5327 0.5066 0.106 Uiso d PR 0.737(6) 1 C 1
    H H2LB 0.5547 0.4409 0.4189 0.106 Uiso d PR 0.737(6) 1 C 1
    H H2LC 0.6619 0.4264 0.4850 0.106 Uiso d PR 0.737(6) 1 C 1
    H H2LD 0.6482 0.4298 0.4526 0.106 Uiso d PR 0.263(6) 1 C 2
    H H2LE 0.6122 0.4438 0.5490 0.106 Uiso d PR 0.263(6) 1 C 2
    H H2LF 0.5609 0.5304 0.4638 0.106 Uiso d PR 0.263(6) 1 C 2
    C C3L 0.4116(6) 0.3696(9) 0.5097(7) 0.071(3) Uani d . 1 1 . .
    H H3LA 0.3731 0.2897 0.4944 0.106 Uiso calc PR 0.737(6) 1 C 1
    H H3LB 0.4039 0.4257 0.4558 0.106 Uiso calc PR 0.737(6) 1 C 1
    H H3LC 0.3865 0.4147 0.5590 0.106 Uiso calc PR 0.737(6) 1 C 1
    H H3LD 0.3658 0.2965 0.5121 0.106 Uiso calc PR 0.263(6) 1 C 2
    H H3LE 0.3738 0.4430 0.4788 0.106 Uiso calc PR 0.263(6) 1 C 2
    H H3LF 0.4423 0.3950 0.5720 0.106 Uiso calc PR 0.263(6) 1 C 2
loop_
    _atom_site_aniso_label
    _atom_site_aniso_U_11
    _atom_site_aniso_U_22
    _atom_site_aniso_U_33
    _atom_site_aniso_U_12
    _atom_site_aniso_U_13
    _atom_site_aniso_U_23
    Cl1A 0.0387(13) 0.0396(13) 0.0439(14) -0.0159(12) 0.0199(12) -0.0048(10)
    Cl2A 0.0275(12) 0.0305(12) 0.0457(14) -0.0121(10) 0.0072(11) -0.0151(10)
    Cl3A 0.0334(14) 0.0387(12) 0.0377(13) -0.0066(10) 0.0120(11) -0.0170(9)
    C1A 0.019(5) 0.010(4) 0.027(5) -0.004(4) -0.006(4) 0.003(3)
    C2A 0.024(5) 0.019(4) 0.032(4) 0.002(4) 0.009(4) 0.008(3)
    C3A 0.027(5) 0.022(4) 0.029(5) 0.002(4) 0.009(4) -0.001(3)
    C4A 0.013(4) 0.014(4) 0.037(5) -0.001(3) 0.006(4) -0.004(4)
    C5A 0.018(5) 0.022(4) 0.030(5) -0.006(4) 0.007(4) 0.000(3)
    C6A 0.022(5) 0.022(5) 0.029(5) 0.003(4) 0.006(4) 0.004(4)
    N7A 0.020(4) 0.011(4) 0.030(4) -0.005(3) 0.003(3) -0.002(3)
    C8A 0.016(5) 0.025(4) 0.026(5) 0.005(4) 0.009(4) -0.004(4)
    C9A 0.021(5) 0.017(4) 0.025(4) 0.007(4) 0.003(4) 0.002(3)
    C10A 0.024(5) 0.013(4) 0.027(4) -0.006(4) 0.006(4) -0.005(3)
    N11A 0.025(4) 0.009(3) 0.041(4) 0.001(3) 0.001(3) -0.002(3)
    N12A 0.014(4) 0.013(4) 0.056(5) 0.007(3) -0.005(4) 0.003(3)
    C13A 0.021(5) 0.027(5) 0.018(4) -0.001(4) 0.004(4) 0.001(3)
    O14A 0.023(3) 0.019(3) 0.044(4) -0.010(3) 0.001(3) -0.004(3)
    O15A 0.025(3) 0.023(3) 0.045(3) 0.002(3) -0.011(3) 0.002(3)
    C16A 0.018(5) 0.042(5) 0.056(6) -0.006(4) -0.005(4) 0.004(5)
    C17A 0.053(9) 0.068(9) 0.051(9) -0.009(7) 0.006(7) 0.005(7)
    C17C 0.063(10) 0.068(10) 0.050(9) -0.009(8) 0.007(8) 0.008(8)
    C18A 0.027(6) 0.018(4) 0.029(5) 0.000(4) -0.005(4) 0.002(4)
    C19A 0.021(5) 0.020(4) 0.032(5) 0.008(4) 0.005(4) -0.005(4)
    C20A 0.030(6) 0.024(5) 0.024(5) -0.012(4) -0.007(4) 0.007(4)
    N21A 0.033(5) 0.016(4) 0.039(5) 0.000(4) -0.007(4) 0.004(3)
    C22A 0.027(6) 0.021(5) 0.054(6) 0.005(4) -0.005(5) 0.005(4)
    C23A 0.025(6) 0.021(5) 0.043(6) 0.000(4) 0.004(4) -0.006(4)
    Cl1B 0.0287(12) 0.0421(14) 0.0483(14) 0.0136(12) -0.0044(12) -0.0069(11)
    Cl2B 0.0289(12) 0.0296(12) 0.0467(14) 0.0048(11) 0.0115(11) -0.0152(10)
    Cl3B 0.0312(14) 0.0560(15) 0.0439(15) 0.0066(11) -0.0003(11) -0.0287(11)
    C1B 0.012(4) 0.018(4) 0.032(5) -0.006(3) 0.007(4) -0.001(3)
    C2B 0.016(4) 0.021(3) 0.030(4) 0.010(3) 0.004(3) 0.002(3)
    C3B 0.028(5) 0.022(4) 0.031(5) 0.003(4) 0.013(4) -0.003(3)
    C4B 0.031(5) 0.012(4) 0.031(5) 0.005(4) 0.018(4) 0.001(3)
    C5B 0.021(5) 0.030(5) 0.027(5) -0.003(4) 0.007(4) -0.005(3)
    C6B 0.032(6) 0.014(4) 0.022(5) -0.010(4) 0.004(4) -0.012(3)
    N7B 0.023(4) 0.009(3) 0.040(4) -0.007(3) 0.017(3) -0.004(3)
    C8B 0.026(5) 0.018(4) 0.029(5) -0.003(4) 0.012(4) 0.000(4)
    C9B 0.009(4) 0.016(4) 0.034(5) 0.009(3) 0.005(4) -0.002(4)
    C10B 0.014(5) 0.012(4) 0.027(5) -0.005(4) 0.001(4) -0.005(3)
    N11B 0.022(4) 0.011(3) 0.033(4) -0.006(3) 0.007(3) -0.004(3)
    N12B 0.044(5) 0.015(4) 0.049(5) 0.001(3) 0.025(4) -0.003(3)
    C13B 0.016(5) 0.017(4) 0.029(5) -0.006(3) -0.001(4) -0.003(3)
    O14B 0.025(3) 0.017(3) 0.038(3) 0.003(2) 0.012(3) 0.001(2)
    O15B 0.029(3) 0.016(3) 0.040(3) 0.001(2) 0.019(3) 0.004(2)
    C16B 0.027(5) 0.028(4) 0.042(5) 0.003(4) 0.025(4) 0.005(4)
    C17B 0.044(6) 0.121(10) 0.052(7) 0.009(6) 0.024(5) 0.005(7)
    C18B 0.025(6) 0.015(4) 0.019(5) 0.003(4) 0.008(4) 0.003(3)
    C19B 0.028(5) 0.023(4) 0.023(5) 0.004(4) 0.009(4) 0.001(4)
    C20B 0.047(7) 0.022(5) 0.039(6) 0.013(5) 0.002(5) 0.005(4)
    N21B 0.047(5) 0.026(4) 0.035(5) 0.001(4) 0.019(4) -0.001(3)
    C22B 0.029(5) 0.019(4) 0.032(5) -0.004(4) 0.009(4) -0.011(4)
    C23B 0.024(5) 0.010(4) 0.038(5) 0.004(4) 0.016(4) 0.001(4)
    S1 0.059(2) 0.0423(18) 0.043(2) 0.0101(15) 0.0180(17) 0.0031(14)
    S1A 0.060(6) 0.043(5) 0.057(7) -0.005(4) 0.025(5) -0.008(4)
    O4L 0.083(5) 0.039(4) 0.140(7) 0.005(4) 0.066(5) 0.004(4)
    C2L 0.067(7) 0.037(5) 0.114(9) 0.012(5) 0.031(7) 0.005(5)
    C3L 0.060(6) 0.072(7) 0.093(8) 0.016(6) 0.049(6) 0.009(6)
_geom_special_details
;
All e.s.d.'s (except the e.s.d. in the dihedral angle between two l.s. planes)
are estimated using the full covariance matrix. The cell e.s.d.'s are taken
into account individually in the estimation of e.s.d.'s in distances, angles
and torsion angles; correlations between e.s.d.'s in cell parameters are only
used when they are defined by crystal symmetry. An approximate (isotropic)
treatment of cell e.s.d.'s is used for estimating e.s.d.'s involving l.s.
planes.
;
loop_
    _geom_bond_atom_site_label_1
    _geom_bond_atom_site_label_2
    _geom_bond_site_symmetry_2
    _geom_bond_distance
    _geom_bond_publ_flag
    Cl1A C2A . 1.724(7) ?
    Cl2A C4A . 1.736(7) ?
    Cl3A C6A . 1.735(8) ?
    C1A C6A . 1.393(10) ?
    C1A C2A . 1.395(10) ?
    C1A N7A . 1.419(9) ?
    C2A C3A . 1.378(10) ?
    C3A C4A . 1.365(10) ?
    C3A H3A . 0.9500 ?
    C4A C5A . 1.394(9) ?
    C5A C6A . 1.373(10) ?
    C5A H5A . 0.9500 ?
    N7A C8A . 1.357(9) ?
    N7A N11A . 1.394(8) ?
    C8A N12A . 1.333(9) ?
    C8A C9A . 1.381(10) ?
    C9A C10A . 1.426(10) ?
    C9A C13A . 1.454(10) ?
    C10A N11A . 1.330(9) ?
    C10A C18A . 1.482(11) ?
    N12A H12A . 0.8811 ?
    N12A H12B . 0.9422 ?
    C13A O14A . 1.203(8) ?
    C13A O15A . 1.349(8) ?
    O15A C16A . 1.448(9) ?
    C16A C17C . 1.47(2) ?
    C16A C17A . 1.49(2) ?
    C16A H16A . 0.9900 ?
    C16A H16B . 0.9900 ?
    C16A H16E . 0.9900 ?
    C16A H16F . 0.9900 ?
    C17A H17A . 0.9800 ?
    C17A H17B . 0.9800 ?
    C17A H17C . 0.9800 ?
    C17C H17G . 0.9800 ?
    C17C H17H . 0.9800 ?
    C17C H17I . 0.9800 ?
    C18A C23A . 1.372(11) ?
    C18A C19A . 1.409(10) ?
    C19A C20A . 1.400(11) ?
    C19A H19A . 0.9500 ?
    C20A N21A . 1.321(10) ?
    C20A H20A . 0.9500 ?
    N21A C22A . 1.339(10) ?
    C22A C23A . 1.352(11) ?
    C22A H22A . 0.9500 ?
    C23A H23A . 0.9500 ?
    Cl1B C2B . 1.715(7) ?
    Cl2B C4B . 1.730(7) ?
    Cl3B C6B . 1.744(7) ?
    C1B C2B . 1.392(10) ?
    C1B C6B . 1.395(10) ?
    C1B N7B . 1.401(9) ?
    C2B C3B . 1.382(9) ?
    C3B C4B . 1.412(11) ?
    C3B H3B . 0.9500 ?
    C4B C5B . 1.363(9) ?
    C5B C6B . 1.386(10) ?
    C5B H5B . 0.9500 ?
    N7B C8B . 1.358(9) ?
    N7B N11B . 1.394(7) ?
    C8B N12B . 1.340(9) ?
    C8B C9B . 1.396(9) ?
    C9B C10B . 1.394(9) ?
    C9B C13B . 1.445(9) ?
    C10B N11B . 1.324(8) ?
    C10B C18B . 1.480(10) ?
    N12B H12C . 0.8816 ?
    N12B H12D . 0.8840 ?
    C13B O14B . 1.223(7) ?
    C13B O15B . 1.349(8) ?
    O15B C16B . 1.450(8) ?
    C16B C17B . 1.475(10) ?
    C16B H16C . 0.9900 ?
    C16B H16D . 0.9900 ?
    C17B H17D . 0.9800 ?
    C17B H17E . 0.9800 ?
    C17B H17F . 0.9800 ?
    C18B C23B . 1.368(10) ?
    C18B C19B . 1.389(10) ?
    C19B C20B . 1.352(11) ?
    C19B H19B . 0.9500 ?
    C20B N21B . 1.342(10) ?
    C20B H20B . 0.9500 ?
    N21B C22B . 1.321(9) ?
    C22B C23B . 1.390(10) ?
    C22B H22B . 0.9500 ?
    C23B H23B . 0.9500 ?
    S1 O4L . 1.521(7) ?
    S1 C2L . 1.720(10) ?
    S1 C3L . 1.777(9) ?
    S1 H2LE . 1.5047 ?
    S1A O4L . 1.600(11) ?
    S1A C3L . 1.711(12) ?
    S1A C2L . 1.711(12) ?
    S1A H2LB . 1.5006 ?
    C2L H2LA . 0.9813 ?
    C2L H2LB . 0.9814 ?
    C2L H2LC . 0.9814 ?
    C2L H2LD . 0.9818 ?
    C2L H2LE . 0.9815 ?
    C2L H2LF . 0.9813 ?
    C3L H3LA . 0.9800 ?
    C3L H3LB . 0.9800 ?
    C3L H3LC . 0.9800 ?
    C3L H3LD . 0.9800 ?
    C3L H3LE . 0.9800 ?
    C3L H3LF . 0.9800 ?
loop_
    _geom_angle_atom_site_label_1
    _geom_angle_atom_site_label_2
    _geom_angle_atom_site_label_3
    _geom_angle_site_symmetry_1
    _geom_angle_site_symmetry_3
    _geom_angle
    _geom_angle_publ_flag
    C6A C1A C2A . . 118.1(7) ?
    C6A C1A N7A . . 121.2(7) ?
    C2A C1A N7A . . 120.7(7) ?
    C3A C2A C1A . . 121.5(7) ?
    C3A C2A Cl1A . . 119.5(6) ?
    C1A C2A Cl1A . . 119.0(6) ?
    C4A C3A C2A . . 117.9(7) ?
    C4A C3A H3A . . 121.0 ?
    C2A C3A H3A . . 121.1 ?
    C3A C4A C5A . . 123.4(7) ?
    C3A C4A Cl2A . . 119.1(6) ?
    C5A C4A Cl2A . . 117.4(6) ?
    C6A C5A C4A . . 117.0(7) ?
    C6A C5A H5A . . 121.5 ?
    C4A C5A H5A . . 121.5 ?
    C5A C6A C1A . . 122.0(7) ?
    C5A C6A Cl3A . . 120.3(6) ?
    C1A C6A Cl3A . . 117.7(6) ?
    C8A N7A N11A . . 112.6(6) ?
    C8A N7A C1A . . 127.8(6) ?
    N11A N7A C1A . . 119.6(6) ?
    N12A C8A N7A . . 121.7(7) ?
    N12A C8A C9A . . 131.5(8) ?
    N7A C8A C9A . . 106.8(6) ?
    C8A C9A C10A . . 104.8(7) ?
    C8A C9A C13A . . 128.0(7) ?
    C10A C9A C13A . . 126.7(7) ?
    N11A C10A C9A . . 112.5(7) ?
    N11A C10A C18A . . 117.3(7) ?
    C9A C10A C18A . . 130.2(7) ?
    C10A N11A N7A . . 103.4(6) ?
    C8A N12A H12A . . 128.3 ?
    C8A N12A H12B . . 103.1 ?
    H12A N12A H12B . . 128.6 ?
    O14A C13A O15A . . 123.3(7) ?
    O14A C13A C9A . . 126.9(7) ?
    O15A C13A C9A . . 109.8(6) ?
    C13A O15A C16A . . 116.9(6) ?
    O15A C16A C17C . . 110.0(12) ?
    O15A C16A C17A . . 109.2(10) ?
    O15A C16A H16A . . 109.8 ?
    C17A C16A H16A . . 109.8 ?
    O15A C16A H16B . . 109.8 ?
    C17A C16A H16B . . 109.8 ?
    H16A C16A H16B . . 108.3 ?
    O15A C16A H16E . . 109.7 ?
    C17C C16A H16E . . 109.7 ?
    O15A C16A H16F . . 109.7 ?
    C17C C16A H16F . . 109.7 ?
    H16E C16A H16F . . 108.2 ?
    C16A C17A H17A . . 109.5 ?
    C16A C17A H17B . . 109.5 ?
    H17A C17A H17B . . 109.5 ?
    C16A C17A H17C . . 109.5 ?
    H17A C17A H17C . . 109.5 ?
    H17B C17A H17C . . 109.5 ?
    C16A C17C H17G . . 109.5 ?
    C16A C17C H17H . . 109.5 ?
    H17G C17C H17H . . 109.5 ?
    C16A C17C H17I . . 109.5 ?
    H17G C17C H17I . . 109.5 ?
    H17H C17C H17I . . 109.5 ?
    C23A C18A C19A . . 118.1(7) ?
    C23A C18A C10A . . 120.8(8) ?
    C19A C18A C10A . . 121.0(8) ?
    C20A C19A C18A . . 116.6(8) ?
    C20A C19A H19A . . 121.7 ?
    C18A C19A H19A . . 121.7 ?
    N21A C20A C19A . . 124.5(8) ?
    N21A C20A H20A . . 117.8 ?
    C19A C20A H20A . . 117.8 ?
    C20A N21A C22A . . 117.0(7) ?
    N21A C22A C23A . . 123.3(8) ?
    N21A C22A H22A . . 118.4 ?
    C23A C22A H22A . . 118.4 ?
    C22A C23A C18A . . 120.5(8) ?
    C22A C23A H23A . . 119.7 ?
    C18A C23A H23A . . 119.7 ?
    C2B C1B C6B . . 117.4(7) ?
    C2B C1B N7B . . 122.0(7) ?
    C6B C1B N7B . . 120.5(7) ?
    C3B C2B C1B . . 122.0(7) ?
    C3B C2B Cl1B . . 118.7(6) ?
    C1B C2B Cl1B . . 119.3(6) ?
    C2B C3B C4B . . 117.5(7) ?
    C2B C3B H3B . . 121.3 ?
    C4B C3B H3B . . 121.3 ?
    C5B C4B C3B . . 122.8(7) ?
    C5B C4B Cl2B . . 118.9(6) ?
    C3B C4B Cl2B . . 118.3(6) ?
    C4B C5B C6B . . 117.5(7) ?
    C4B C5B H5B . . 121.2 ?
    C6B C5B H5B . . 121.2 ?
    C5B C6B C1B . . 122.8(7) ?
    C5B C6B Cl3B . . 118.9(6) ?
    C1B C6B Cl3B . . 118.3(6) ?
    C8B N7B N11B . . 112.4(6) ?
    C8B N7B C1B . . 127.1(6) ?
    N11B N7B C1B . . 120.2(6) ?
    N12B C8B N7B . . 121.3(7) ?
    N12B C8B C9B . . 132.7(8) ?
    N7B C8B C9B . . 106.0(6) ?
    C10B C9B C8B . . 104.9(6) ?
    C10B C9B C13B . . 128.8(7) ?
    C8B C9B C13B . . 126.0(7) ?
    N11B C10B C9B . . 113.6(6) ?
    N11B C10B C18B . . 116.4(7) ?
    C9B C10B C18B . . 130.0(7) ?
    C10B N11B N7B . . 103.1(6) ?
    C8B N12B H12C . . 111.5 ?
    C8B N12B H12D . . 136.8 ?
    H12C N12B H12D . . 111.7 ?
    O14B C13B O15B . . 122.3(7) ?
    O14B C13B C9B . . 125.8(7) ?
    O15B C13B C9B . . 112.0(6) ?
    C13B O15B C16B . . 118.5(6) ?
    O15B C16B C17B . . 111.0(6) ?
    O15B C16B H16C . . 109.4 ?
    C17B C16B H16C . . 109.4 ?
    O15B C16B H16D . . 109.4 ?
    C17B C16B H16D . . 109.4 ?
    H16C C16B H16D . . 108.0 ?
    C16B C17B H17D . . 109.5 ?
    C16B C17B H17E . . 109.5 ?
    H17D C17B H17E . . 109.5 ?
    C16B C17B H17F . . 109.5 ?
    H17D C17B H17F . . 109.5 ?
    H17E C17B H17F . . 109.5 ?
    C23B C18B C19B . . 116.6(7) ?
    C23B C18B C10B . . 121.0(7) ?
    C19B C18B C10B . . 122.4(7) ?
    C20B C19B C18B . . 119.7(8) ?
    C20B C19B H19B . . 120.2 ?
    C18B C19B H19B . . 120.2 ?
    N21B C20B C19B . . 124.0(8) ?
    N21B C20B H20B . . 118.0 ?
    C19B C20B H20B . . 118.0 ?
    C22B N21B C20B . . 116.9(7) ?
    N21B C22B C23B . . 122.2(8) ?
    N21B C22B H22B . . 118.9 ?
    C23B C22B H22B . . 118.9 ?
    C18B C23B C22B . . 120.6(7) ?
    C18B C23B H23B . . 119.7 ?
    C22B C23B H23B . . 119.7 ?
    O4L S1 C2L . . 107.0(4) ?
    O4L S1 C3L . . 105.3(5) ?
    C2L S1 C3L . . 97.8(5) ?
    O4L S1 H2LE . . 125.0 ?
    C3L S1 H2LE . . 115.1 ?
    O4L S1A C3L . . 104.9(6) ?
    O4L S1A C2L . . 103.9(6) ?
    C3L S1A C2L . . 100.8(7) ?
    O4L S1A H2LB . . 128.1 ?
    C3L S1A H2LB . . 111.4 ?
    S1A C2L H2LA . . 131.2 ?
    S1 C2L H2LA . . 110.7 ?
    S1 C2L H2LB . . 109.1 ?
    H2LA C2L H2LB . . 109.5 ?
    S1A C2L H2LC . . 118.9 ?
    S1 C2L H2LC . . 108.6 ?
    H2LA C2L H2LC . . 109.5 ?
    H2LB C2L H2LC . . 109.4 ?
    S1A C2L H2LD . . 108.4 ?
    S1 C2L H2LD . . 123.8 ?
    H2LA C2L H2LD . . 117.3 ?
    S1A C2L H2LE . . 109.3 ?
    H2LB C2L H2LE . . 168.0 ?
    H2LD C2L H2LE . . 109.5 ?
    S1A C2L H2LF . . 110.7 ?
    S1 C2L H2LF . . 126.4 ?
    H2LC C2L H2LF . . 122.3 ?
    H2LD C2L H2LF . . 109.5 ?
    H2LE C2L H2LF . . 109.5 ?
    S1 C3L H3LA . . 109.5 ?
    S1 C3L H3LB . . 109.5 ?
    H3LA C3L H3LB . . 109.5 ?
    S1A C3L H3LC . . 153.4 ?
    S1 C3L H3LC . . 109.5 ?
    H3LA C3L H3LC . . 109.5 ?
    H3LB C3L H3LC . . 109.5 ?
    S1A C3L H3LD . . 109.5 ?
    S1 C3L H3LD . . 114.1 ?
    H3LB C3L H3LD . . 120.7 ?
    S1A C3L H3LE . . 109.5 ?
    S1 C3L H3LE . . 135.6 ?
    H3LA C3L H3LE . . 109.4 ?
    H3LD C3L H3LE . . 109.5 ?
    S1A C3L H3LF . . 109.5 ?
    H3LA C3L H3LF . . 124.1 ?
    H3LB C3L H3LF . . 125.5 ?
    H3LD C3L H3LF . . 109.5 ?
    H3LE C3L H3LF . . 109.5 ?
loop_
    _geom_torsion_atom_site_label_1
    _geom_torsion_atom_site_label_2
    _geom_torsion_atom_site_label_3
    _geom_torsion_atom_site_label_4
    _geom_torsion_site_symmetry_1
    _geom_torsion_site_symmetry_2
    _geom_torsion_site_symmetry_3
    _geom_torsion_site_symmetry_4
    _geom_torsion
    _geom_torsion_publ_flag
    C6A C1A C2A C3A . . . . -1.8(11) ?
    N7A C1A C2A C3A . . . . 177.1(7) ?
    C6A C1A C2A Cl1A . . . . -179.6(5) ?
    N7A C1A C2A Cl1A . . . . -0.7(10) ?
    C1A C2A C3A C4A . . . . 2.9(11) ?
    Cl1A C2A C3A C4A . . . . -179.3(6) ?
    C2A C3A C4A C5A . . . . -1.2(12) ?
    C2A C3A C4A Cl2A . . . . 178.7(5) ?
    C3A C4A C5A C6A . . . . -1.5(12) ?
    Cl2A C4A C5A C6A . . . . 178.7(6) ?
    C4A C5A C6A C1A . . . . 2.6(11) ?
    C4A C5A C6A Cl3A . . . . -176.8(6) ?
    C2A C1A C6A C5A . . . . -1.0(11) ?
    N7A C1A C6A C5A . . . . -179.9(7) ?
    C2A C1A C6A Cl3A . . . . 178.4(6) ?
    N7A C1A C6A Cl3A . . . . -0.5(10) ?
    C6A C1A N7A C8A . . . . 99.6(9) ?
    C2A C1A N7A C8A . . . . -79.3(10) ?
    C6A C1A N7A N11A . . . . -81.7(9) ?
    C2A C1A N7A N11A . . . . 99.4(8) ?
    N11A N7A C8A N12A . . . . 179.9(7) ?
    C1A N7A C8A N12A . . . . -1.3(12) ?
    N11A N7A C8A C9A . . . . -0.6(9) ?
    C1A N7A C8A C9A . . . . 178.2(7) ?
    N12A C8A C9A C10A . . . . 179.8(8) ?
    N7A C8A C9A C10A . . . . 0.4(8) ?
    N12A C8A C9A C13A . . . . -8.1(14) ?
    N7A C8A C9A C13A . . . . 172.5(7) ?
    C8A C9A C10A N11A . . . . -0.1(9) ?
    C13A C9A C10A N11A . . . . -172.3(7) ?
    C8A C9A C10A C18A . . . . -178.8(8) ?
    C13A C9A C10A C18A . . . . 9.0(13) ?
    C9A C10A N11A N7A . . . . -0.3(8) ?
    C18A C10A N11A N7A . . . . 178.6(6) ?
    C8A N7A N11A C10A . . . . 0.5(8) ?
    C1A N7A N11A C10A . . . . -178.4(6) ?
    C8A C9A C13A O14A . . . . -177.7(8) ?
    C10A C9A C13A O14A . . . . -7.2(13) ?
    C8A C9A C13A O15A . . . . 1.7(11) ?
    C10A C9A C13A O15A . . . . 172.2(7) ?
    O14A C13A O15A C16A . . . . -3.2(11) ?
    C9A C13A O15A C16A . . . . 177.4(6) ?
    C13A O15A C16A C17C . . . . 120.8(13) ?
    C13A O15A C16A C17A . . . . 86.6(11) ?
    N11A C10A C18A C23A . . . . 53.4(10) ?
    C9A C10A C18A C23A . . . . -128.0(10) ?
    N11A C10A C18A C19A . . . . -124.0(8) ?
    C9A C10A C18A C19A . . . . 54.6(11) ?
    C23A C18A C19A C20A . . . . -0.8(12) ?
    C10A C18A C19A C20A . . . . 176.7(6) ?
    C18A C19A C20A N21A . . . . 1.7(12) ?
    C19A C20A N21A C22A . . . . -1.4(11) ?
    C20A N21A C22A C23A . . . . 0.2(12) ?
    N21A C22A C23A C18A . . . . 0.6(13) ?
    C19A C18A C23A C22A . . . . -0.2(13) ?
    C10A C18A C23A C22A . . . . -177.7(7) ?
    C6B C1B C2B C3B . . . . -0.2(11) ?
    N7B C1B C2B C3B . . . . -179.4(7) ?
    C6B C1B C2B Cl1B . . . . -179.8(6) ?
    N7B C1B C2B Cl1B . . . . 1.1(10) ?
    C1B C2B C3B C4B . . . . -0.6(11) ?
    Cl1B C2B C3B C4B . . . . 179.0(6) ?
    C2B C3B C4B C5B . . . . 1.1(11) ?
    C2B C3B C4B Cl2B . . . . 179.8(5) ?
    C3B C4B C5B C6B . . . . -0.8(12) ?
    Cl2B C4B C5B C6B . . . . -179.4(6) ?
    C4B C5B C6B C1B . . . . -0.1(12) ?
    C4B C5B C6B Cl3B . . . . 179.4(6) ?
    C2B C1B C6B C5B . . . . 0.6(11) ?
    N7B C1B C6B C5B . . . . 179.8(7) ?
    C2B C1B C6B Cl3B . . . . -178.9(6) ?
    N7B C1B C6B Cl3B . . . . 0.3(10) ?
    C2B C1B N7B C8B . . . . 77.2(10) ?
    C6B C1B N7B C8B . . . . -101.9(9) ?
    C2B C1B N7B N11B . . . . -96.2(8) ?
    C6B C1B N7B N11B . . . . 84.7(9) ?
    N11B N7B C8B N12B . . . . -179.4(7) ?
    C1B N7B C8B N12B . . . . 6.7(12) ?
    N11B N7B C8B C9B . . . . -0.6(9) ?
    C1B N7B C8B C9B . . . . -174.4(7) ?
    N12B C8B C9B C10B . . . . 178.8(9) ?
    N7B C8B C9B C10B . . . . 0.2(8) ?
    N12B C8B C9B C13B . . . . 5.5(14) ?
    N7B C8B C9B C13B . . . . -173.1(7) ?
    C8B C9B C10B N11B . . . . 0.3(8) ?
    C13B C9B C10B N11B . . . . 173.3(7) ?
    C8B C9B C10B C18B . . . . 179.4(7) ?
    C13B C9B C10B C18B . . . . -7.6(12) ?
    C9B C10B N11B N7B . . . . -0.6(8) ?
    C18B C10B N11B N7B . . . . -179.8(6) ?
    C8B N7B N11B C10B . . . . 0.7(8) ?
    C1B N7B N11B C10B . . . . 175.1(6) ?
    C10B C9B C13B O14B . . . . 5.5(12) ?
    C8B C9B C13B O14B . . . . 177.2(8) ?
    C10B C9B C13B O15B . . . . -174.0(7) ?
    C8B C9B C13B O15B . . . . -2.3(10) ?
    O14B C13B O15B C16B . . . . 2.3(10) ?
    C9B C13B O15B C16B . . . . -178.2(6) ?
    C13B O15B C16B C17B . . . . -93.4(9) ?
    N11B C10B C18B C23B . . . . -53.7(10) ?
    C9B C10B C18B C23B . . . . 127.2(9) ?
    N11B C10B C18B C19B . . . . 124.8(8) ?
    C9B C10B C18B C19B . . . . -54.3(11) ?
    C23B C18B C19B C20B . . . . 0.8(12) ?
    C10B C18B C19B C20B . . . . -177.8(7) ?
    C18B C19B C20B N21B . . . . -0.5(13) ?
    C19B C20B N21B C22B . . . . -0.4(12) ?
    C20B N21B C22B C23B . . . . 1.2(11) ?
    C19B C18B C23B C22B . . . . -0.1(11) ?
    C10B C18B C23B C22B . . . . 178.5(6) ?
    N21B C22B C23B C18B . . . . -1.0(12) ?
    C2L S1 O4L S1A . . . . -52.1(5) ?
    C3L S1 O4L S1A . . . . 51.3(5) ?
    C3L S1A O4L S1 . . . . -54.0(5) ?
    C2L S1A O4L S1 . . . . 51.3(5) ?
    O4L S1A C2L S1 . . . . -47.9(5) ?
    C3L S1A C2L S1 . . . . 60.5(5) ?
    O4L S1 C2L S1A . . . . 52.5(5) ?
    C3L S1 C2L S1A . . . . -56.2(6) ?
    O4L S1A C3L S1 . . . . 49.0(5) ?
    C2L S1A C3L S1 . . . . -58.7(5) ?
    O4L S1 C3L S1A . . . . -52.7(5) ?
    C2L S1 C3L S1A . . . . 57.5(6) ?
loop_
    _geom_hbond_atom_site_label_D
    _geom_hbond_atom_site_label_H
    _geom_hbond_atom_site_label_A
    _geom_hbond_site_symmetry_A
    _geom_hbond_distance_DH
    _geom_hbond_distance_HA
    _geom_hbond_distance_DA
    _geom_hbond_angle_DHA
    N12A H12A O15A . 0.88 2.34 2.767(8) 110
    N12A H12A O14B 1_655 0.88 2.10 2.957(8) 164
    N12A H12B N21A 1_545 0.94 2.15 2.906(9) 137
    N12B H12C O15B . 0.88 2.13 2.778(8) 130
    N12B H12C O14A 1_445 0.88 2.24 2.983(8) 142
    N12B H12D N21B 1_545 0.88 2.02 2.901(9) 176
_iucr_refine_instructions_details
;
TITL ba549 in P2(1) Zwilling HKLF 5
CELL  0.71069   13.5013   10.3222   14.8886   90.0000  100.453    90.0000
ZERR  2          0.0020    0.0015    0.0023    0.0000    0.005     0.0000
REM Gitterkonstanten aus 3021 Reflexen mit 2.2-23.0 Grad V=2040.5(8)
REM Farblose Platte
LATT -1
SYMM  -X,0.5+Y,-Z
SFAC    C   H   CL   N   O   S
UNIT   72  64   12  16  10   2
MERG 0
OMIT 0 0 1
OMIT 1 0 0
L.S. 4
FMAP 2
TEMP -100
PLAN -30 .5 -.5
ISOR 0.01 C17A C17C
ISOR 0.005 C2B
ACTA
SIZE 0.05 0.2 0.4
CONF
EQIV $1 x+1, y, z
EQIV $2 x, y-1, z
EQIV $3 x-1, y-1, z
EQIV $4 x, y-1, z
HTAB N12A O15A
HTAB N12A O14B_$1
HTAB N12A N21A_$2
HTAB N12B O15B
HTAB N12B O14A_$3
HTAB N12B N21B_$4
BOND $H
WGHT    0.052300
BASF   0.48838
FVAR       0.43489   0.73699
MOLE 1
CL1A  3    0.570636    0.527876    0.015718    11.00000    0.03873    0.03964 =
         0.04394   -0.00485    0.01987   -0.01592
     0.00017 0.00020 0.00014 0.00130 0.00134 0.00139 0.00100 0.00121 0.00118
CL2A  3    0.243942    0.234732    0.019471    11.00000    0.02753    0.03047 =
         0.04573   -0.01509    0.00718   -0.01209
     0.00015 0.00019 0.00015 0.00123 0.00123 0.00142 0.00101 0.00107 0.00103
CL3A  3    0.366242    0.573342    0.291283    11.00000    0.03337    0.03865 =
         0.03768   -0.01703    0.01204   -0.00657
     0.00016 0.00018 0.00014 0.00138 0.00122 0.00130 0.00094 0.00105 0.00102
C1A   1    0.459106    0.541173    0.148143    11.00000    0.01911    0.01002 =
         0.02661    0.00286   -0.00559   -0.00391
     0.00058 0.00065 0.00050 0.00472 0.00359 0.00456 0.00313 0.00381 0.00352
C2A   1    0.470898    0.482333    0.066370    11.00000    0.02442    0.01873 =
         0.03152    0.00763    0.00946    0.00231
     0.00057 0.00076 0.00052 0.00470 0.00359 0.00434 0.00348 0.00378 0.00350
C3A   1    0.406679    0.385970    0.027045    11.00000    0.02693    0.02173 =
         0.02873   -0.00076    0.00875    0.00158
     0.00059 0.00068 0.00053 0.00508 0.00441 0.00478 0.00343 0.00419 0.00416
AFIX  43
H3A   2    0.416932    0.343593   -0.027166    11.00000   -1.20000
     0.00000 0.00000 0.00000 0.00000
AFIX   0
C4A   1    0.327879    0.353348    0.068453    11.00000    0.01262    0.01391 =
         0.03731   -0.00422    0.00571   -0.00122
     0.00054 0.00068 0.00052 0.00435 0.00395 0.00516 0.00355 0.00387 0.00325
C5A   1    0.310375    0.410715    0.148914    11.00000    0.01753    0.02205 =
         0.03048    0.00028    0.00695   -0.00619
     0.00058 0.00067 0.00053 0.00484 0.00414 0.00542 0.00334 0.00383 0.00356
AFIX  43
H5A   2    0.253953    0.387386    0.175382    11.00000   -1.20000
     0.00000 0.00000 0.00000 0.00000
AFIX   0
C6A   1    0.378356    0.502461    0.188190    11.00000    0.02179    0.02168 =
         0.02863    0.00425    0.00600    0.00299
     0.00059 0.00072 0.00052 0.00540 0.00460 0.00482 0.00361 0.00409 0.00389
N7A   4    0.528601    0.636001    0.189830    11.00000    0.01963    0.01144 =
         0.02985   -0.00219    0.00343   -0.00456
     0.00049 0.00057 0.00043 0.00435 0.00353 0.00405 0.00277 0.00347 0.00312
C8A   1    0.621276    0.616600    0.241151    11.00000    0.01552    0.02467 =
         0.02554   -0.00356    0.00922    0.00463
     0.00059 0.00070 0.00051 0.00466 0.00447 0.00460 0.00362 0.00378 0.00389
C9A   1    0.661661    0.737631    0.264250    11.00000    0.02135    0.01707 =
         0.02506    0.00226    0.00266    0.00668
     0.00058 0.00072 0.00048 0.00495 0.00416 0.00444 0.00344 0.00380 0.00381
C10A  1    0.585847    0.826490    0.223397    11.00000    0.02411    0.01344 =
         0.02695   -0.00472    0.00647   -0.00564
     0.00061 0.00072 0.00046 0.00470 0.00366 0.00449 0.00347 0.00391 0.00378
N11A  4    0.504465    0.767013    0.178175    11.00000    0.02476    0.00874 =
         0.04058   -0.00227    0.00076    0.00143
     0.00046 0.00054 0.00044 0.00432 0.00322 0.00437 0.00281 0.00339 0.00307
N12A  4    0.658134    0.497896    0.260182    11.00000    0.01377    0.01343 =
         0.05639    0.00337   -0.00517    0.00719
     0.00051 0.00058 0.00046 0.00408 0.00365 0.00491 0.00330 0.00351 0.00308
AFIX   3
H12A  2    0.717039    0.475686    0.292361    11.00000   -1.50000
     0.00000 0.00000 0.00000 0.00000
H12B  2    0.605941    0.443865    0.230737    11.00000   -1.50000
     0.00000 0.00000 0.00000 0.00000
AFIX   0
C13A  1    0.754325    0.768894    0.326789    11.00000    0.02102    0.02705 =
         0.01793    0.00087    0.00418   -0.00070
     0.00056 0.00070 0.00047 0.00478 0.00462 0.00431 0.00328 0.00360 0.00378
O14A  5    0.786730    0.875235    0.348025    11.00000    0.02281    0.01934 =
         0.04444   -0.00389    0.00118   -0.00983
     0.00036 0.00046 0.00035 0.00314 0.00289 0.00369 0.00252 0.00273 0.00252
O15A  5    0.800934    0.658899    0.360171    11.00000    0.02526    0.02250 =
         0.04521    0.00206   -0.01107    0.00218
     0.00037 0.00046 0.00034 0.00334 0.00305 0.00342 0.00260 0.00285 0.00261
C16A  1    0.897133    0.672657    0.420883    11.00000    0.01842    0.04188 =
         0.05630    0.00401   -0.00453   -0.00633
     0.00062 0.00085 0.00057 0.00474 0.00528 0.00612 0.00457 0.00424 0.00397
PART 1
AFIX  23
H16A  2    0.933861    0.748084    0.402145    10.55000   -1.20000
     0.00000 0.00000 0.00000 0.00000
H16B  2    0.938518    0.594204    0.417646    10.55000   -1.20000
     0.00000 0.00000 0.00000 0.00000
AFIX  23
PART 2
H16E  2    0.914510    0.765628    0.428908    10.45000   -1.20000
     0.00000 0.00000 0.00000 0.00000
H16F  2    0.950292    0.629510    0.393862    10.45000   -1.20000
     0.00000 0.00000 0.00000 0.00000
AFIX   0
PART 1
C17A  1    0.879761    0.691341    0.516183    10.55000    0.05332    0.06770 =
         0.05078    0.00511    0.00593   -0.00931
     0.00149 0.00193 0.00129 0.00865 0.00908 0.00857 0.00738 0.00689 0.00748
AFIX  33
H17A  2    0.944645    0.701101    0.557497    10.55000   -1.50000
     0.00000 0.00000 0.00000 0.00000
H17B  2    0.844204    0.615886    0.534632    10.55000   -1.50000
     0.00000 0.00000 0.00000 0.00000
H17C  2    0.839024    0.769309    0.519014    10.55000   -1.50000
     0.00000 0.00000 0.00000 0.00000
AFIX   0
PART 2
C17C  1    0.892390    0.614397    0.509928    10.45000    0.06266    0.06849 =
         0.04958    0.00778    0.00655   -0.00901
     0.00199 0.00225 0.00164 0.00993 0.01019 0.00923 0.00825 0.00759 0.00843
AFIX  33
H17G  2    0.957565    0.624764    0.550699    10.45000   -1.50000
     0.00000 0.00000 0.00000 0.00000
H17H  2    0.876536    0.521999    0.501928    10.45000   -1.50000
     0.00000 0.00000 0.00000 0.00000
H17I  2    0.839904    0.657528    0.536614    10.45000   -1.50000
     0.00000 0.00000 0.00000 0.00000
AFIX   0
PART 0
C18A  1    0.585833    0.970080    0.222741    11.00000    0.02677    0.01785 =
         0.02860    0.00227   -0.00476   -0.00028
     0.00062 0.00076 0.00053 0.00581 0.00435 0.00515 0.00365 0.00442 0.00390
C19A  1    0.662868    1.040110    0.191992    11.00000    0.02098    0.01976 =
         0.03247   -0.00454    0.00458    0.00776
     0.00059 0.00074 0.00050 0.00524 0.00432 0.00495 0.00380 0.00403 0.00396
AFIX  43
H19A  2    0.718594    0.997864    0.173886    11.00000   -1.20000
     0.00000 0.00000 0.00000 0.00000
AFIX   0
C20A  1    0.653019    1.175154    0.189510    11.00000    0.02974    0.02384 =
         0.02389    0.00723   -0.00730   -0.01160
     0.00066 0.00078 0.00051 0.00562 0.00501 0.00476 0.00373 0.00435 0.00444
AFIX  43
H20A  2    0.703252    1.223865    0.167375    11.00000   -1.20000
     0.00000 0.00000 0.00000 0.00000
AFIX   0
N21A  4    0.578637    1.239499    0.215846    11.00000    0.03280    0.01636 =
         0.03865    0.00450   -0.00749    0.00042
     0.00055 0.00060 0.00045 0.00488 0.00368 0.00458 0.00346 0.00366 0.00367
C22A  1    0.507282    1.169332    0.245024    11.00000    0.02712    0.02099 =
         0.05364    0.00467   -0.00488    0.00535
     0.00066 0.00080 0.00057 0.00601 0.00468 0.00636 0.00436 0.00477 0.00442
AFIX  43
H22A  2    0.453026    1.213732    0.264076    11.00000   -1.20000
     0.00000 0.00000 0.00000 0.00000
AFIX   0
C23A  1    0.508598    1.038454    0.248723    11.00000    0.02548    0.02066 =
         0.04319   -0.00600    0.00431   -0.00020
     0.00062 0.00077 0.00056 0.00582 0.00461 0.00567 0.00408 0.00435 0.00419
AFIX  43
H23A  2    0.455624    0.993503    0.269477    11.00000   -1.20000
     0.00000 0.00000 0.00000 0.00000
AFIX   0
MOLE 2
CL1B  3   -0.064204    0.030346    0.018225    11.00000    0.02866    0.04207 =
         0.04828   -0.00685   -0.00436    0.01364
     0.00016 0.00020 0.00015 0.00120 0.00139 0.00145 0.00108 0.00116 0.00119
CL2B  3    0.263155   -0.264483    0.018782    11.00000    0.02888    0.02962 =
         0.04671   -0.01523    0.01146    0.00477
     0.00015 0.00018 0.00015 0.00123 0.00124 0.00144 0.00101 0.00109 0.00106
CL3B  3    0.252947    0.068224    0.293780    11.00000    0.03125    0.05601 =
         0.04393   -0.02874   -0.00029    0.00658
     0.00017 0.00021 0.00016 0.00142 0.00149 0.00145 0.00109 0.00111 0.00113
C1B   1    0.099354    0.040606    0.151123    11.00000    0.01156    0.01752 =
         0.03209   -0.00129    0.00740   -0.00562
     0.00057 0.00067 0.00051 0.00441 0.00383 0.00477 0.00339 0.00372 0.00347
C2B   1    0.054477   -0.016976    0.069255    11.00000    0.01628    0.02060 =
         0.02974    0.00218    0.00405    0.00973
     0.00054 0.00074 0.00050 0.00366 0.00308 0.00354 0.00295 0.00307 0.00289
C3B   1    0.102903   -0.110980    0.027188    11.00000    0.02750    0.02217 =
         0.03079   -0.00308    0.01329    0.00272
     0.00061 0.00068 0.00055 0.00505 0.00449 0.00492 0.00346 0.00419 0.00415
AFIX  43
H3B   2    0.071281   -0.150183   -0.028388    11.00000   -1.20000
     0.00000 0.00000 0.00000 0.00000
AFIX   0
C4B   1    0.201168   -0.146544    0.069951    11.00000    0.03065    0.01240 =
         0.03071    0.00148    0.01778    0.00488
     0.00059 0.00067 0.00051 0.00515 0.00398 0.00491 0.00344 0.00416 0.00358
C5B   1    0.248058   -0.093821    0.150467    11.00000    0.02099    0.02985 =
         0.02705   -0.00519    0.00719   -0.00309
     0.00059 0.00070 0.00053 0.00513 0.00461 0.00531 0.00347 0.00404 0.00378
AFIX  43
H5B   2    0.313923   -0.120083    0.178326    11.00000   -1.20000
     0.00000 0.00000 0.00000 0.00000
AFIX   0
C6B   1    0.196062   -0.000481    0.190168    11.00000    0.03232    0.01420 =
         0.02157   -0.01178    0.00388   -0.00970
     0.00063 0.00071 0.00050 0.00595 0.00434 0.00456 0.00338 0.00416 0.00391
N7B   4    0.049952    0.134976    0.194268    11.00000    0.02260    0.00886 =
         0.04049   -0.00403    0.01693   -0.00715
     0.00049 0.00055 0.00044 0.00434 0.00339 0.00433 0.00287 0.00349 0.00306
C8B   1   -0.023493    0.115429    0.244184    11.00000    0.02619    0.01805 =
         0.02860    0.00005    0.01191   -0.00318
     0.00062 0.00068 0.00051 0.00501 0.00427 0.00478 0.00354 0.00406 0.00397
C9B   1   -0.055473    0.238430    0.265393    11.00000    0.00866    0.01611 =
         0.03397   -0.00210    0.00496    0.00878
     0.00050 0.00068 0.00048 0.00432 0.00401 0.00486 0.00353 0.00357 0.00348
C10B  1    0.003069    0.324212    0.224927    11.00000    0.01400    0.01240 =
         0.02733   -0.00531    0.00057   -0.00541
     0.00054 0.00069 0.00046 0.00453 0.00356 0.00460 0.00341 0.00359 0.00358
N11B  4    0.067346    0.266040    0.180790    11.00000    0.02182    0.01128 =
         0.03327   -0.00427    0.00749   -0.00642
     0.00045 0.00054 0.00040 0.00413 0.00314 0.00391 0.00268 0.00326 0.00295
N12B  4   -0.050383   -0.004253    0.265056    11.00000    0.04377    0.01531 =
         0.04887   -0.00280    0.02509    0.00058
     0.00050 0.00058 0.00042 0.00533 0.00368 0.00483 0.00322 0.00394 0.00343
AFIX   3
H12C  2   -0.095898   -0.002399    0.300665    11.00000   -1.50000
     0.00000 0.00000 0.00000 0.00000
H12D  2   -0.034485   -0.084497    0.252517    11.00000   -1.50000
     0.00000 0.00000 0.00000 0.00000
AFIX   0
C13B  1   -0.125426    0.266562    0.325669    11.00000    0.01598    0.01672 =
         0.02876   -0.00294   -0.00121   -0.00604
     0.00055 0.00066 0.00049 0.00459 0.00429 0.00473 0.00326 0.00358 0.00343
O14B  5   -0.150542    0.374655    0.346673    11.00000    0.02521    0.01671 =
         0.03844    0.00097    0.01209    0.00313
     0.00036 0.00043 0.00034 0.00317 0.00278 0.00349 0.00236 0.00262 0.00250
O15B  5   -0.161228    0.157687    0.358364    11.00000    0.02903    0.01646 =
         0.03994    0.00377    0.01900    0.00100
     0.00036 0.00044 0.00033 0.00326 0.00271 0.00315 0.00241 0.00271 0.00245
C16B  1   -0.234739    0.169890    0.417834    11.00000    0.02685    0.02845 =
         0.04229    0.00542    0.02506    0.00338
     0.00057 0.00075 0.00049 0.00499 0.00439 0.00511 0.00372 0.00418 0.00361
AFIX  23
H16C  2   -0.282780    0.096677    0.406823    11.00000   -1.20000
     0.00000 0.00000 0.00000 0.00000
H16D  2   -0.273197    0.251255    0.403559    11.00000   -1.20000
     0.00000 0.00000 0.00000 0.00000
AFIX   0
C17B  1   -0.185182    0.170585    0.514656    11.00000    0.04364    0.12129 =
         0.05175    0.00526    0.02392    0.00900
     0.00067 0.00119 0.00061 0.00626 0.01021 0.00653 0.00650 0.00544 0.00645
AFIX 137
H17D  2   -0.147265    0.089943    0.528860    11.00000   -1.50000
     0.00000 0.00000 0.00000 0.00000
H17E  2   -0.236308    0.177772    0.553457    11.00000   -1.50000
     0.00000 0.00000 0.00000 0.00000
H17F  2   -0.139048    0.244500    0.525978    11.00000   -1.50000
     0.00000 0.00000 0.00000 0.00000
AFIX   0
C18B  1    0.002775    0.467556    0.223185    11.00000    0.02483    0.01493 =
         0.01874    0.00310    0.00808    0.00272
     0.00059 0.00072 0.00050 0.00557 0.00425 0.00464 0.00327 0.00398 0.00366
C19B  1   -0.084001    0.538995    0.192856    11.00000    0.02841    0.02304 =
         0.02332    0.00074    0.00878    0.00404
     0.00063 0.00076 0.00048 0.00548 0.00438 0.00455 0.00369 0.00412 0.00428
AFIX  43
H19B  2   -0.146660    0.496234    0.174172    11.00000   -1.20000
     0.00000 0.00000 0.00000 0.00000
AFIX   0
C20B  1   -0.078877    0.669691    0.190048    11.00000    0.04701    0.02168 =
         0.03878    0.00507    0.00245    0.01346
     0.00073 0.00080 0.00055 0.00687 0.00495 0.00562 0.00403 0.00526 0.00496
AFIX  43
H20B  2   -0.139232    0.716204    0.168519    11.00000   -1.20000
     0.00000 0.00000 0.00000 0.00000
AFIX   0
N21B  4    0.006239    0.737793    0.215806    11.00000    0.04705    0.02575 =
         0.03458   -0.00089    0.01924    0.00078
     0.00058 0.00066 0.00043 0.00538 0.00410 0.00456 0.00345 0.00395 0.00412
C22B  1    0.089059    0.671008    0.246080    11.00000    0.02870    0.01889 =
         0.03222   -0.01088    0.00939   -0.00393
     0.00065 0.00072 0.00048 0.00543 0.00427 0.00490 0.00363 0.00415 0.00410
AFIX  43
H22B  2    0.150282    0.716507    0.265924    11.00000   -1.20000
     0.00000 0.00000 0.00000 0.00000
AFIX   0
C23B  1    0.089669    0.536426    0.249886    11.00000    0.02354    0.01030 =
         0.03821    0.00065    0.01607    0.00373
     0.00058 0.00066 0.00049 0.00508 0.00369 0.00512 0.00350 0.00392 0.00375
AFIX  43
H23B  2    0.151004    0.491896    0.271228    11.00000   -1.20000
     0.00000 0.00000 0.00000 0.00000
AFIX   0
MOLE 3
PART 1
S1    6    0.540992    0.331089    0.545983    21.00000    0.05911    0.04228 =
         0.04279    0.00314    0.01801    0.01009
     0.00024 0.00029 0.00021 0.00211 0.00184 0.00199 0.00136 0.00169 0.00151
PART 2
S1A   6    0.503839    0.324928    0.450942   -21.00000    0.05982    0.04299 =
         0.05700   -0.00768    0.02474   -0.00526
     0.00071 0.00083 0.00064 0.00607 0.00519 0.00654 0.00409 0.00489 0.00433
PART 0
O4L   5    0.555061    0.199916    0.503532    11.00000    0.08333    0.03871 =
         0.14004    0.00427    0.06643    0.00520
     0.00048 0.00061 0.00051 0.00531 0.00390 0.00672 0.00393 0.00503 0.00355
C2L   1    0.590211    0.445435    0.482460    11.00000    0.06683    0.03696 =
         0.11409    0.00464    0.03081    0.01193
     0.00072 0.00081 0.00072 0.00689 0.00534 0.00897 0.00513 0.00652 0.00492
AFIX   3
PART 1
H2LA  2    0.582923    0.532674    0.506638    21.00000   -1.50000
     0.00000 0.00000 0.00000 0.00000
H2LB  2    0.554708    0.440911    0.418887    21.00000   -1.50000
     0.00000 0.00000 0.00000 0.00000
H2LC  2    0.661880    0.426403    0.484961    21.00000   -1.50000
     0.00000 0.00000 0.00000 0.00000
AFIX   3
PART 2
H2LD  2    0.648239    0.429776    0.452606   -21.00000   -1.50000
     0.00000 0.00000 0.00000 0.00000
H2LE  2    0.612216    0.443786    0.549007   -21.00000   -1.50000
     0.00000 0.00000 0.00000 0.00000
H2LF  2    0.560921    0.530415    0.463848   -21.00000   -1.50000
     0.00000 0.00000 0.00000 0.00000
AFIX   0
PART 0
C3L   1    0.411595    0.369622    0.509749    11.00000    0.06027    0.07244 =
         0.09283    0.00868    0.04887    0.01552
     0.00064 0.00094 0.00067 0.00635 0.00722 0.00778 0.00575 0.00600 0.00552
PART 1
AFIX  33
H3LA  2    0.373061    0.289692    0.494414    21.00000   -1.50000
     0.00000 0.00000 0.00000 0.00000
H3LB  2    0.403883    0.425696    0.455812    21.00000   -1.50000
     0.00000 0.00000 0.00000 0.00000
H3LC  2    0.386499    0.414722    0.559043    21.00000   -1.50000
     0.00000 0.00000 0.00000 0.00000
AFIX  33
PART 2
H3LD  2    0.365808    0.296536    0.512111   -21.00000   -1.50000
     0.00000 0.00000 0.00000 0.00000
H3LE  2    0.373788    0.442961    0.478819   -21.00000   -1.50000
     0.00000 0.00000 0.00000 0.00000
H3LF  2    0.442343    0.394974    0.572007   -21.00000   -1.50000
     0.00000 0.00000 0.00000 0.00000
HKLF 5
REM  ba549 in P2(1) Zwilling HKLF 5
REM R1 =  0.0679 for   5575 Fo > 4sig(Fo)  and  0.1507 for all   9563 data
REM    526 parameters refined using     19 restraints
END
WGHT      0.0520      0.0000
REM Highest difference peak  0.387,  deepest hole -0.393,  1-sigma level  0.089
Q1    1   0.5389  0.9920  0.3195  11.00000  0.05    0.39
Q2    1   0.3576  0.4030 -0.0916  11.00000  0.05    0.36
Q3    1   0.2769 -0.2910  0.0806  11.00000  0.05    0.34
Q4    1   0.2409 -0.2730 -0.0431  11.00000  0.05    0.34
Q5    1   0.3328  0.1602  0.1977  11.00000  0.05    0.34
Q6    1   0.1795  0.3603  0.0788  11.00000  0.05    0.33
Q7    1   0.0567  0.3031  0.0498  11.00000  0.05    0.33
Q8    1   0.1552 -0.3497  0.1040  11.00000  0.05    0.33
Q9    1   0.6821  0.5035  0.1492  11.00000  0.05    0.33
Q10   1   0.3016  0.0847  0.0617  11.00000  0.05    0.33
Q11   1  -0.0216  0.4872  0.1697  11.00000  0.05    0.32
Q12   1   0.4856  0.5509 -0.0947  11.00000  0.05    0.32
Q13   1   0.3282  0.1644  0.3196  11.00000  0.05    0.32
Q14   1  -0.0445  0.0460  0.0739  11.00000  0.05    0.32
Q15   1   0.3826 -0.3527  0.0213  11.00000  0.05    0.31
Q16   1   0.3971  1.0796  0.3054  11.00000  0.05    0.31
Q17   1   0.5705  0.3286  0.6273  11.00000  0.05    0.31
Q18   1   0.1847  0.0175  0.0703  11.00000  0.05    0.30
Q19   1   0.4263  0.3447  0.3934  11.00000  0.05    0.30
Q20   1   0.5968  0.5672  0.0791  11.00000  0.05    0.30
Q21   1   0.2840  0.3571  0.3281  11.00000  0.05    0.30
Q22   1   0.6323  1.1801  0.0864  11.00000  0.05    0.30
Q23   1  -0.1496  0.3958  0.3961  11.00000  0.05    0.30
Q24   1   0.5971  1.3357  0.1263  11.00000  0.05    0.30
Q25   1   0.5440  0.4889 -0.0585  11.00000  0.05    0.30
Q26   1   0.4574  0.4889  0.3196  11.00000  0.05    0.30
Q27   1   0.0823  0.0240  0.1098  11.00000  0.05    0.30
Q28   1   0.4263  0.1709  0.5209  11.00000  0.05    0.30
Q29   1   0.0394  0.0778 -0.0547  11.00000  0.05    0.30
Q30   1   0.9407  0.5763  0.3177  11.00000  0.05    0.29
;
data_global
_journal_date_recd_electronic     2012-02-22
_journal_date_accepted     2012-02-24
_journal_name_full     'Acta Crystallographica, Section E'
_journal_year     2012
_journal_volume     68
_journal_issue      3
_journal_page_first     o917
_journal_page_last     o918
_journal_paper_category     QO
_journal_paper_doi     10.1107/S1600536812008264
_journal_coeditor_code     BT5829
_publ_contact_author_name     'Stefan Laufer'
_publ_contact_author_address
;
Institute of Pharmacy
Department of Pharmaceutical and Medicinal Chemistry
Eberhard Karls University T\"ubingen
Auf der Morgenstelle 8
72076 T\"ubingen
Germany
;
_publ_contact_author_email     'stefan.laufer@uni-tuebingen.de'
_publ_contact_author_fax     '+497071295037'
_publ_contact_author_phone     '+4970712972459'
_publ_section_title
;\
Ethyl
5-amino-3-(pyridin-4-yl)-1-(2,4,6-trichlorophenyl)-1<i>H</i>-pyrazole-4-\
carboxylate dimethyl sulfoxide hemisolvate
;
loop_
    _publ_author_name
    _publ_author_address
    'Abu Thaher, Bassam'
;
Faculty of Science
Chemistry Department
Islamic University of Gaza
Gaza Strip
Palestinian Territories
;
    'Koch, Pierre'
;
Institute of Pharmacy
Department of Pharmaceutical and Medicinal Chemistry
Eberhard Karls University T\"ubingen
Auf der Morgenstelle 8
72076 T\"ubingen
Germany
;
    'Schollmeyer, Dieter'
;
Department of Organic Chemistry
Johannes Gutenberg-University Mainz,
Duesbergweg 10-14
D-55099 Mainz
Germany
;
    'Laufer, Stefan'
;
Institute of Pharmacy
Department of Pharmaceutical and Medicinal Chemistry
Eberhard Karls University T\"ubingen
Auf der Morgenstelle 8
72076 T\"ubingen
Germany
;
