# Supplementary material for: Ethyl 5-amino-3-(pyridin-4-yl)-1-(2,4,6-tri­chloro­phen­yl)-1H-pyrazole-4-carb­oxyl­ate dimethyl sulfoxide hemisolvate
Source: Acta Crystallogr Sect E Struct Rep Online. 2012 Feb 29;68(Pt 3):o917–8. doi: 10.1107/S1600536812008264 (PMC3297958; doi:10.1107/S1600536812008264)
Supplement: Supplementary file 2 [file e-68-0o917-Isup2.hkl]

# 
# h,k,l, Fc-squared, Fo-squared, sigma(Fo-squared) and status flag 
# 
data_I
_shelx_title ' ba549 in P2(1) Zwilling HKLF 5' 
_shelx_refln_list_code          4 
_shelx_F_calc_maximum      238.82 
_exptl_crystal_F_000       924.00 
_reflns_d_resolution_high  0.7587 
 
loop_ 
 _symmetry_equiv_pos_as_xyz 
 'x, y, z' 
 '-x, y+1/2, -z' 
 
_cell_length_a    13.5013 
_cell_length_b    10.3222 
_cell_length_c    14.8886 
_cell_angle_alpha  90.000 
_cell_angle_beta  100.453 
_cell_angle_gamma  90.000 
 
_shelx_F_squared_multiplier     1.000 
 
loop_ 
 _refln_index_h 
 _refln_index_k 
 _refln_index_l 
 _refln_F_squared_calc 
 _refln_F_squared_meas 
 _refln_F_squared_sigma 
 _refln_observed_status 
   2   0   0     2644.65     2408.92     36.41 o 
   3   0   0      404.66      549.91     32.97 o 
   4   0   0      709.08      682.07     17.24 o 
   5   0   0       30.95       22.34      8.22 o 
   6   0   0     3678.80     3478.92     56.02 o 
   7   0   0     2112.84     2291.78     43.65 o 
   8   0   0      367.45      415.75     22.92 o 
   9   0   0        0.03       -7.66     11.00 o 
  10   0   0     1166.12     1169.31     31.69 o 
  11   0   0       27.20      -12.76     52.54 o 
  12   0   0     1728.90     1809.30     65.56 o 
  14   0   0      128.01      202.66    162.13 o 
  15   0   0      107.18       -9.61    104.27 o 
  16   0   0      404.35      477.04    188.77 o 
  17   0   0       16.50      -26.95    143.18 o 
 -17   1   0       27.19      138.95    140.35 o 
 -16   1   0       69.82      108.84    179.03 o 
 -15   1   0      213.67      221.27    104.90 o 
 -14   1   0       67.04      204.37    148.20 o 
 -13   1   0      384.19      397.52    127.75 o 
 -12   1   0     1118.75      994.12     53.35 o 
 -11   1   0       63.44      107.68     25.16 o 
 -10   1   0      792.75      746.00     27.28 o 
  -9   1   0      201.18      205.92     16.75 o 
  -8   1   0     1180.87     1180.89     33.45 o 
  -7   1   0     1143.09     1081.67     32.56 o 
  -6   1   0     1420.56     1304.22     30.82 o 
  -5   1   0     2759.82     2689.14     45.60 o 
  -4   1   0     1063.98     1063.01     32.43 o 
  -3   1   0      863.28      782.07     55.85 o 
  -2   1   0     1502.73     1439.84     60.88 o 
  -1   1   0       32.19       34.43      7.57 o 
   1   1   0       32.19       23.77      5.31 o 
   2   1   0     1502.73     1418.62     26.40 o 
   3   1   0     1275.71     1196.63     38.18 o 
   4   1   0     1063.98     1040.03     18.91 o 
   5   1   0     2727.19     2663.09     37.58 o 
   6   1   0     1420.56     1319.17     30.21 o 
   7   1   0     1152.65     1147.06     31.83 o 
   8   1   0     1196.75     1133.02     33.04 o 
   9   1   0      201.18      198.38     15.18 o 
  10   1   0      786.10      724.06     41.16 o 
  11   1   0      169.08      106.56     57.54 o 
  12   1   0     1114.52     1095.91     56.88 o 
  13   1   0      379.65      301.24     49.38 o 
  14   1   0       67.68      297.00    169.38 o 
  15   1   0      215.34      309.79    119.88 o 
  16   1   0       69.36      -32.95    175.80 o 
  17   1   0       27.41      124.19    148.13 o 
 -17   2   0       21.45       97.43    142.44 o 
 -16   2   0       60.19      138.44    168.08 o 
 -15   2   0      146.13        0.44     95.16 o 
 -14   2   0       98.51      126.05    152.92 o 
 -13   2   0      114.47     -105.94    107.46 o 
 -12   2   0      265.70      285.07    113.50 o 
 -11   2   0      460.42      437.70     35.41 o 
 -10   2   0     1068.50     1106.57     35.21 o 
  -9   2   0      176.79      201.18     18.40 o 
  -8   2   0     2177.87     2182.74     46.93 o 
  -7   2   0     1527.16     1692.26     40.99 o 
  -6   2   0      177.20      166.12     15.09 o 
  -5   2   0      751.32      816.58     25.27 o 
  -4   2   0     2759.44     2811.15    101.18 o 
  -3   2   0     1273.61     1320.80     61.58 o 
  -2   2   0     2150.07     2146.36     76.88 o 
  -1   2   0     1148.53     1006.68     34.62 o 
   0   2   0     8373.23     8550.21    155.22 o 
   1   2   0     1148.53      987.07     36.36 o 
   2   2   0     2150.07     2116.83     41.46 o 
   3   2   0     1273.61     1306.93     30.54 o 
   4   2   0     2759.44     2600.35     46.90 o 
   5   2   0      756.99      842.81     27.09 o 
   6   2   0      177.20      193.90     16.04 o 
   7   2   0     1521.60     1698.82     43.14 o 
   8   2   0     2180.73     2164.05     48.40 o 
   9   2   0      176.79      197.12     17.63 o 
  10   2   0     1065.31     1099.40     50.31 o 
  11   2   0      460.42      439.52     39.52 o 
  12   2   0      263.21      276.74     51.71 o 
  13   2   0      113.67       36.84     49.72 o 
  14   2   0       98.74      236.63    165.35 o 
  15   2   0      144.55      188.67    122.76 o 
  16   2   0       57.60      257.65    195.08 o 
  17   2   0       22.02       -5.65    154.25 o 
 -17   3   0        1.70       54.69     91.78 o 
 -16   3   0       73.01      341.41    178.41 o 
 -15   3   0      189.68      271.23    101.55 o 
 -14   3   0      276.64      262.48    153.65 o 
 -13   3   0      151.01       40.83    108.27 o 
 -12   3   0      463.78      629.22    115.57 o 
 -11   3   0      527.39      615.27    130.00 o 
 -10   3   0     1715.45     1667.10     43.65 o 
  -9   3   0      454.67      458.43     26.00 o 
  -8   3   0     1124.97     1158.62     37.92 o 
  -7   3   0      263.34      308.72     28.34 o 
  -6   3   0      804.93      823.28     36.45 o 
  -5   3   0     1508.38     1634.90     48.75 o 
  -4   3   0      989.80      964.83     35.57 o 
  -3   3   0     1169.55     1168.39     67.67 o 
  -2   3   0     2202.02     2147.10     78.56 o 
  -1   3   0      346.96      356.10     14.62 o 
   1   3   0      346.96      390.34     18.01 o 
   2   3   0     1552.80     1554.81     34.64 o 
   3   3   0      711.71      755.62     27.14 o 
   4   3   0      989.80      936.45     32.15 o 
   5   3   0     1493.76     1598.09     39.98 o 
   6   3   0      804.93      813.21     31.79 o 
   7   3   0      265.15      273.42     48.35 o 
   8   3   0     1127.42     1241.95     42.79 o 
   9   3   0      454.66      489.03     28.32 o 
  10   3   0     1711.62     1824.42     65.25 o 
  11   3   0      313.75      274.06     37.46 o 
  12   3   0      463.58      410.51     56.26 o 
  13   3   0      153.79      129.15     55.94 o 
  14   3   0      276.92      245.90    166.74 o 
  15   3   0      189.42      176.26    127.60 o 
  16   3   0       71.80      324.50    196.03 o 
  17   3   0        1.70       27.71    100.21 o 
 -16   4   0      499.98      590.82    186.85 o 
 -15   4   0      146.08      140.94    102.44 o 
 -14   4   0       87.19       77.90    150.03 o 
 -13   4   0       93.04      309.32    106.25 o 
 -12   4   0      665.70      516.48    116.01 o 
 -11   4   0      220.10      135.89    129.61 o 
 -10   4   0      895.72      903.64     37.12 o 
  -9   4   0       32.74       32.62     18.75 o 
  -8   4   0      117.31       86.30     29.91 o 
  -7   4   0      340.06      411.33     45.18 o 
  -6   4   0     1357.78     1432.83     47.33 o 
  -5   4   0      803.00      865.09     39.06 o 
  -4   4   0      562.83      665.92     36.73 o 
  -3   4   0     1215.31     1296.15     73.42 o 
  -2   4   0     1528.48     1560.53     62.34 o 
  -1   4   0      463.00      441.31     19.87 o 
   0   4   0     5275.37     6099.39     93.86 o 
   1   4   0      463.00      506.73     23.48 o 
   2   4   0     1101.16     1227.26     34.77 o 
   3   4   0      684.74      715.31     30.77 o 
   4   4   0      562.83      604.37     28.72 o 
   5   4   0      793.58      842.49     33.44 o 
   6   4   0     1357.78     1412.06     40.69 o 
   7   4   0      346.40      415.07     39.05 o 
   8   4   0      117.34      153.19     35.81 o 
   9   4   0       32.74        7.28     21.34 o 
  10   4   0      905.89      849.80     52.72 o 
  11   4   0       56.53       79.87     36.30 o 
  12   4   0      666.37      582.44     63.49 o 
  13   4   0       92.94      -11.37     62.17 o 
  14   4   0       87.15       99.42    168.34 o 
  15   4   0      142.79      207.16     44.62 o 
  16   4   0      503.69      408.10    198.71 o 
 -16   5   0      116.40      -52.26    175.40 o 
 -15   5   0       13.20      -36.77     99.95 o 
 -14   5   0      436.60      566.49    145.11 o 
 -13   5   0      552.44      696.26    119.74 o 
 -12   5   0      303.86      434.61    115.90 o 
 -11   5   0      482.40      497.64    126.25 o 
 -10   5   0      852.17      847.05     48.05 o 
  -9   5   0      711.94      500.32    123.01 o 
  -8   5   0      165.11      181.39     35.33 o 
  -7   5   0      203.16      275.51     48.56 o 
  -6   5   0      422.29      348.75     83.24 o 
  -5   5   0     1109.30     1147.39     34.30 o 
  -4   5   0      699.92      638.73     28.01 o 
  -3   5   0     1191.13     1299.74     48.65 o 
  -2   5   0      682.22      660.21     48.45 o 
  -1   5   0       56.36       68.86     16.76 o 
   1   5   0       56.36      102.96     17.36 o 
   2   5   0      510.72      563.38     28.67 o 
   3   5   0      839.45      949.26     35.99 o 
   4   5   0      699.92      643.50     32.19 o 
   5   5   0     1090.58     1254.05     40.43 o 
   6   5   0      401.48      415.05     27.48 o 
   7   5   0      204.34      252.83     41.96 o 
   8   5   0      163.50      121.80     42.67 o 
   9   5   0      125.05      139.29     26.62 o 
  10   5   0      864.70      925.70     57.46 o 
  11   5   0      286.89      233.28     42.21 o 
  12   5   0      307.56      389.97     66.18 o 
  13   5   0      550.90      654.39     69.92 o 
  14   5   0      434.48      677.28    190.71 o 
  15   5   0       12.15      -16.51     48.03 o 
  16   5   0      113.00       15.96    194.51 o 
 -15   6   0       61.40       23.66    101.57 o 
 -14   6   0      160.88      100.20    160.01 o 
 -13   6   0        9.35     -107.01    107.01 o 
 -12   6   0      338.70      178.10    111.58 o 
 -11   6   0       99.98       79.79    126.26 o 
 -10   6   0     1098.37     1191.39     54.60 o 
  -9   6   0      169.72      -34.07    118.09 o 
  -8   6   0     2630.83     2682.32     62.45 o 
  -7   6   0      378.50      426.65     40.00 o 
  -6   6   0     2654.73     2636.08    127.73 o 
  -5   6   0      333.91      343.58     27.57 o 
  -4   6   0      387.53      468.60     24.70 o 
  -3   6   0     1362.66     1408.63     48.53 o 
  -2   6   0     3115.83     2997.86     71.65 o 
  -1   6   0       31.64       28.61     16.38 o 
   0   6   0     6672.41     7125.13    113.04 o 
   1   6   0       31.64       20.09     15.96 o 
   2   6   0     3138.56     3313.70     82.51 o 
   3   6   0     1351.47     1546.97     49.85 o 
   4   6   0      387.53      385.29     26.85 o 
   5   6   0      338.83      385.82     32.74 o 
   6   6   0     1441.19     1485.07     49.67 o 
   7   6   0      376.00      378.42     48.60 o 
   8   6   0     2622.69     2889.22     75.55 o 
   9   6   0      137.95      184.32     40.25 o 
  10   6   0     1085.90     1117.37     61.95 o 
  11   6   0       29.20       56.85     39.54 o 
  12   6   0      339.00      346.77     70.80 o 
  13   6   0        8.91      -39.83     72.07 o 
  14   6   0      162.66      125.02    169.30 o 
  15   6   0       61.37       62.69     46.72 o 
 -14   7   0       35.43      103.65    165.35 o 
 -13   7   0      283.31      284.53    116.21 o 
 -12   7   0     1058.00     1033.89    131.79 o 
 -11   7   0      174.18      111.18    130.12 o 
 -10   7   0      470.01      448.78     44.77 o 
  -9   7   0      160.97      146.19    117.87 o 
  -8   7   0      676.43      678.92     43.83 o 
  -7   7   0      935.38      931.28     47.18 o 
  -6   7   0     1133.07     1030.53    103.13 o 
  -5   7   0      254.08      250.01     23.97 o 
  -4   7   0       45.99       55.38     20.78 o 
  -3   7   0      404.19      286.97     37.69 o 
  -2   7   0      147.62      128.63     36.40 o 
  -1   7   0       80.78       41.40     17.48 o 
   1   7   0       80.78       83.19     18.69 o 
   2   7   0      145.57      100.52     41.60 o 
   3   7   0      400.72      326.73     47.74 o 
   4   7   0       45.99       46.11     22.08 o 
   5   7   0      261.94      285.02     33.90 o 
   6   7   0      259.25      284.98     30.26 o 
   7   7   0      937.55     1141.82     75.71 o 
   8   7   0      675.45      805.83     74.82 o 
   9   7   0       67.42      110.36     38.40 o 
  10   7   0      468.73      489.56     50.74 o 
  11   7   0       53.53       50.93     40.95 o 
  12   7   0     1052.12     1095.03     86.07 o 
  13   7   0      284.63      316.85     83.42 o 
  14   7   0       35.31      -57.15    171.66 o 
 -12   8   0       20.15       -8.45     75.72 o 
 -11   8   0      205.76      171.18     46.80 o 
 -10   8   0      159.89      131.74     47.53 o 
  -8   8   0      514.24      438.11     60.31 o 
  -7   8   0      431.71      418.53     63.35 o 
  -6   8   0       59.92       68.12     35.01 o 
  -5   8   0     1036.78      941.20     61.12 o 
  -4   8   0      250.05      244.58     40.97 o 
  -3   8   0      559.91      424.49     68.27 o 
  -2   8   0     1157.14      964.94     80.55 o 
  -1   8   0      379.96      370.70     48.41 o 
   0   8   0     1726.30     1797.09     85.56 o 
   1   8   0      379.96      382.32     50.61 o 
   2   8   0     1170.52     1071.68     87.67 o 
   3   8   0      561.54      476.68     81.01 o 
   4   8   0      250.05      294.43     30.26 o 
   5   8   0     1026.35     1130.22     50.36 o 
   6   8   0       59.92       50.98     27.72 o 
   7   8   0      434.72      453.22     70.78 o 
   8   8   0      519.76      534.37     74.63 o 
   9   8   0       36.29       25.35     38.27 o 
  10   8   0      156.38      166.33     43.83 o 
  11   8   0      230.54      161.84    152.66 o 
  12   8   0       22.24      -67.10     80.97 o 
  13   8   0       31.70       22.09     87.74 o 
  14   8   0       14.96       56.38     65.28 o 
 -12   9   0       65.89      -80.46     80.46 o 
 -11   9   0       27.82      -11.28     41.40 o 
 -10   9   0      176.83      136.87     51.80 o 
  -7   9   0       14.77       63.24     57.09 o 
  -6   9   0       22.18       18.06     33.00 o 
  -5   9   0      937.91      904.38     63.70 o 
  -4   9   0      215.16      264.56     45.23 o 
  -3   9   0       56.44      -46.81     62.23 o 
  -2   9   0      497.16      439.58     73.78 o 
  -1   9   0       24.13       -6.89     37.49 o 
   1   9   0       24.13      -15.72     39.45 o 
   2   9   0      502.23      477.85     80.91 o 
   3   9   0       55.83        1.54     74.75 o 
   4   9   0      215.16      279.97     59.69 o 
   5   9   0      947.32     1084.34     87.62 o 
   6   9   0       22.18      -11.66     48.42 o 
   7   9   0       14.89       38.28     86.48 o 
   8   9   0      318.82      420.26     97.20 o 
   9   9   0       44.30       64.65     54.35 o 
  10   9   0      180.16      129.52     61.85 o 
  11   9   0       27.82       32.72     60.92 o 
  12   9   0       65.86       43.58    110.09 o 
  13   9   0       29.36        6.02    114.11 o 
 -11  10   0        9.10       78.05     47.62 o 
 -10  10   0       60.90       -1.82     53.15 o 
  -7  10   0      194.30      184.95     62.13 o 
  -6  10   0      167.53      197.83     45.62 o 
  -5  10   0       78.68       18.37     46.96 o 
  -4  10   0      279.66      271.09     47.42 o 
  -3  10   0      152.79      146.26     66.66 o 
  -2  10   0      140.22      168.83     72.83 o 
  -1  10   0       30.54       74.55     43.51 o 
   0  10   0     1679.87     1460.57     85.48 o 
   1  10   0       30.54       56.56     43.25 o 
   2  10   0      141.28       69.39     77.17 o 
   3  10   0      151.95      110.53     80.29 o 
   4  10   0      279.66      232.51     60.05 o 
   5  10   0       79.88      135.76     56.14 o 
   6  10   0      167.53      217.77     61.81 o 
   7  10   0      195.33      179.20     93.21 o 
   8  10   0      133.82       96.77     97.13 o 
   9  10   0       22.67     -106.42    114.95 o 
  10  10   0       63.10      103.03     64.63 o 
  11  10   0        9.10      -62.69     62.69 o 
 -10  11   0       40.03      119.91     62.32 o 
  -9  11   0       21.02      107.54     51.64 o 
  -6  11   0       92.84      109.22     90.75 o 
  -5  11   0      105.99       66.90     51.66 o 
  -4  11   0      202.84      234.04     49.48 o 
  -3  11   0      137.73      161.56     69.04 o 
  -2  11   0      325.83      377.92     78.84 o 
  -1  11   0        7.44       44.64     42.88 o 
   1  11   0        7.44      -37.91     43.23 o 
   2  11   0      327.41      300.44     85.53 o 
   3  11   0      136.04      139.56     86.74 o 
   4  11   0      202.84      174.33     61.62 o 
   5  11   0      102.53      154.73     61.82 o 
   6  11   0        5.25      -18.27     57.01 o 
   7  11   0       19.92      122.28    101.46 o 
   8  11   0      127.46      115.14    106.66 o 
   9  11   0       27.65      129.26    127.83 o 
  10  11   0       38.99      -61.96     62.91 o 
  -5  12   0       94.04       17.43     54.95 o 
  -4  12   0      158.38      202.45     54.01 o 
  -3  12   0       70.91       76.24     70.46 o 
  -2  12   0      418.16      349.58     80.10 o 
  -1  12   0        8.80      -14.41     44.06 o 
   0  12   0      454.91      523.18     69.94 o 
   1  12   0       17.19       10.62    107.50 o 
   2  12   0      409.44      297.38     90.49 o 
   3  12   0       70.27       96.70    111.24 o 
   4  12   0      327.96      274.92    126.88 o 
   5  12   0       94.19       87.38     64.52 o 
   6  12   0       27.58        5.37    125.49 o 
   7  12   0      159.51       24.53    115.89 o 
   8  12   0      244.67      425.61    123.24 o 
  -4  13   0      128.90       24.79    111.77 o 
  -3  13   0       99.16       15.88     75.27 o 
  -2  13   0       39.32      109.09     80.76 o 
  -1  13   0       11.18     -100.71    107.74 o 
   1  13   0       11.18      -26.72    114.59 o 
   2  13   0       40.68      149.92    117.00 o 
   3  13   0       99.61      -33.47    118.41 o 
   4  13   0      132.12       50.10    130.76 o 
  -5 -13   1        7.89      -35.56     63.75 o 
  -4 -13   1      464.24      503.34    140.65 o 
  -3 -13   1      100.62      194.60    101.68 o 
  -2 -13   1       40.61        3.48     92.52 o 
  -1 -13   1       62.02       28.40    116.80 o 
   0 -13   1        2.13       16.74     53.09 o 
   1 -13   1       62.27       22.98    113.49 o 
   2 -13   1       32.19      -54.72     80.89 o 
   3 -13   1      230.57      185.19     81.27 o 
   4 -13   1      164.81       71.22    113.71 o 
  -8 -12   1      356.44      414.55    124.39 o 
  -7 -12   1        6.93       -0.48    113.26 o 
  -6 -12   1       90.00      224.81    128.17 o 
  -5 -12   1        0.92      -57.92     57.92 o 
  -4 -12   1      217.76      323.67    131.25 o 
  -3 -12   1       68.97       27.33     91.24 o 
  -2 -12   1      412.43      506.30     95.08 o 
  -1 -12   1       26.19      -45.92     45.92 o 
   0 -12   1       64.50      113.62     53.84 o 
   1 -12   1        8.77       16.75     47.12 o 
   2 -12   1       96.20      101.99     78.66 o 
   3 -12   1      236.15      352.91     78.62 o 
   4 -12   1       61.01       58.49     49.22 o 
   5 -12   1       87.66      165.15     60.54 o 
   6 -12   1      140.63      225.61    102.83 o 
 -10 -11   1       19.38       45.00     65.11 o 
  -9 -11   1       59.85       63.73    128.58 o 
  -8 -11   1      107.39      143.00    105.25 o 
  -7 -11   1       36.29      107.67    102.25 o 
  -6 -11   1      238.86      220.54     66.54 o 
  -5 -11   1        5.67       42.31     56.53 o 
  -4 -11   1       66.90       93.53     55.03 o 
  -3 -11   1      135.08      128.44     86.26 o 
  -2 -11   1      324.47      446.07     87.62 o 
  -1 -11   1        6.70       29.06     46.40 o 
   0 -11   1        0.94       34.22     46.40 o 
   1 -11   1       12.76       34.65     44.53 o 
   2 -11   1       39.92      122.33     74.11 o 
   3 -11   1       87.92       42.56     70.25 o 
   4 -11   1      172.31      161.70     49.03 o 
   5 -11   1        6.69      -12.81     50.79 o 
   6 -11   1       52.04      179.95     94.49 o 
   7 -11   1       93.00      148.09     68.70 o 
  10 -11   1       80.36       66.39     51.05 o 
 -11 -10   1        8.98       15.11     65.01 o 
 -10 -10   1      129.65       25.90     61.65 o 
  -9 -10   1       93.12       28.28    116.96 o 
  -8 -10   1       89.66      227.85     98.72 o 
  -7 -10   1      113.43       57.42     96.60 o 
  -6 -10   1      530.46      661.66     78.42 o 
  -5 -10   1       30.28      115.07     39.90 o 
  -4 -10   1      302.77      266.02     58.41 o 
  -3 -10   1      149.49       60.17     80.18 o 
  -2 -10   1      135.38      203.78     80.14 o 
  -1 -10   1       62.40      127.68     48.63 o 
   0 -10   1     1047.75      943.19     76.32 o 
   1 -10   1       48.47        0.23     40.18 o 
   2 -10   1     1206.15     1189.11     92.48 o 
   3 -10   1      190.71      236.24     70.82 o 
   4 -10   1      100.98       85.81     42.23 o 
   5 -10   1      126.23      134.79     49.19 o 
   6 -10   1      113.99      124.56     41.52 o 
   7 -10   1       17.79      -57.62     57.62 o 
  10 -10   1      477.78      420.14     66.03 o 
  11 -10   1        0.85       27.70     45.57 o 
 -13  -9   1      199.89      301.34    116.29 o 
 -12  -9   1       66.23      237.26    107.38 o 
 -11  -9   1       42.18      109.31     63.66 o 
 -10  -9   1      575.71      481.33     72.36 o 
  -9  -9   1       66.62      -21.66     52.07 o 
  -8  -9   1       39.09      189.03     90.94 o 
  -7  -9   1      229.33      140.13     91.72 o 
  -6  -9   1      191.82      233.06     41.77 o 
  -5  -9   1      113.99      130.72     41.79 o 
  -4  -9   1      137.14      152.91     36.60 o 
  -3  -9   1       53.94        1.69     76.28 o 
  -2  -9   1      494.38      411.05     80.68 o 
  -1  -9   1      170.94      181.52     36.62 o 
   0  -9   1        5.31       71.46     42.64 o 
   1  -9   1      323.31      306.26     50.72 o 
   2  -9   1      309.90      239.16     73.49 o 
   3  -9   1      103.18       38.72     65.78 o 
   4  -9   1      493.27      402.66     50.20 o 
   5  -9   1      179.62      150.43     46.12 o 
   6  -9   1       57.21       61.01     36.17 o 
   7  -9   1      151.41      202.37     63.31 o 
   8  -9   1      322.55      323.75     63.38 o 
  11  -9   1       45.70       45.42     43.81 o 
 -14  -8   1      246.72      414.30    188.71 o 
 -13  -8   1        6.63       58.00     90.16 o 
 -12  -8   1       38.49       64.87     82.35 o 
 -11  -8   1       60.23      173.61    150.53 o 
 -10  -8   1       52.53       43.30     40.41 o 
  -9  -8   1      397.10      428.82     49.49 o 
  -8  -8   1      469.06      518.18     58.76 o 
  -7  -8   1      106.53      124.69     53.69 o 
  -6  -8   1      237.02      252.59     32.33 o 
  -5  -8   1        5.06       -7.39     27.47 o 
  -4  -8   1      193.08      167.66     27.74 o 
  -3  -8   1      551.20      516.12     59.88 o 
  -2  -8   1     1205.89     1202.60     59.93 o 
  -1  -8   1     1095.60     1101.39     41.49 o 
   0  -8   1     2161.10     2273.95     54.97 o 
   1  -8   1       24.18       80.81     22.79 o 
   2  -8   1     1847.47     1629.55     62.20 o 
   3  -8   1      500.19      494.69     68.48 o 
   4  -8   1      499.51      538.15     36.54 o 
   5  -8   1      180.56      167.62     31.14 o 
   6  -8   1      238.78      241.72     26.78 o 
   7  -8   1      137.60      150.58     42.29 o 
   8  -8   1     1309.48     1347.05     59.71 o 
   9  -8   1      254.13      209.66     42.00 o 
  10  -8   1       16.22       12.60     36.49 o 
  11  -8   1        0.34       49.48     37.38 o 
 -15  -7   1       69.16       18.27     47.96 o 
 -14  -7   1      455.41      634.87    200.93 o 
 -13  -7   1      125.05       92.18     82.07 o 
 -12  -7   1      688.19      782.46     79.98 o 
 -11  -7   1       10.48       62.29     41.39 o 
 -10  -7   1        2.78        9.92     37.62 o 
  -9  -7   1       57.64       46.86     29.51 o 
  -8  -7   1     1684.87     1758.33     68.75 o 
  -7  -7   1      113.89      117.12     52.39 o 
  -6  -7   1     2247.81     2512.53     66.75 o 
  -5  -7   1      134.88      158.29     32.93 o 
  -4  -7   1     1688.72     1834.51     53.79 o 
  -3  -7   1      393.94      440.91     41.68 o 
  -2  -7   1      144.14      120.89     37.16 o 
  -1  -7   1      391.71      448.32     28.28 o 
   0  -7   1       18.57        2.14     18.20 o 
   1  -7   1      306.30      372.61     24.19 o 
   2  -7   1     1279.42     1144.20     49.78 o 
   3  -7   1      283.91      308.70     41.32 o 
   4  -7   1      162.01      179.31     21.79 o 
   5  -7   1      490.31      519.67     27.83 o 
   6  -7   1      461.57      376.95     99.32 o 
   7  -7   1      339.98      330.40     43.05 o 
   8  -7   1     1706.92     1722.83     55.32 o 
   9  -7   1      131.35       -2.38    121.12 o 
  10  -7   1       37.57       40.77     32.75 o 
  11  -7   1       55.44       57.31    135.23 o 
  12  -7   1     1023.27     1032.28    136.13 o 
  13  -7   1      108.20       56.48    114.78 o 
  14  -7   1       26.96      210.24    174.90 o 
 -15  -6   1       46.64        7.47     45.15 o 
 -14  -6   1      221.64      286.61    182.24 o 
 -13  -6   1       79.67       -2.67     76.29 o 
 -12  -6   1      659.40      776.76     75.98 o 
 -11  -6   1      137.77      192.33     43.37 o 
 -10  -6   1      306.21      354.58     45.89 o 
  -9  -6   1      173.64      166.58     29.54 o 
  -8  -6   1      411.20      360.99     50.77 o 
  -7  -6   1      407.10      401.45     50.47 o 
  -6  -6   1      764.08      830.70     40.92 o 
  -5  -6   1       93.56      103.05     27.74 o 
  -4  -6   1     1078.21     1125.64     41.38 o 
  -3  -6   1     1338.84     1499.52     50.34 o 
  -2  -6   1     3088.80     3391.74     70.31 o 
  -1  -6   1      612.09      611.37     29.82 o 
   0  -6   1     2586.86     2520.58     53.30 o 
   1  -6   1      801.46      808.54     31.33 o 
   2  -6   1      845.64      793.78     44.05 o 
   3  -6   1      180.76      152.42     34.93 o 
   4  -6   1      441.88      446.69     21.88 o 
   5  -6   1      124.62      124.58     26.50 o 
   6  -6   1     1003.04      996.08    100.16 o 
   7  -6   1      688.62      697.62     60.00 o 
   8  -6   1     1016.31     1011.89     63.24 o 
   9  -6   1      129.23       31.89    122.31 o 
  10  -6   1       27.67       64.85     35.38 o 
  11  -6   1      269.02      280.83    132.91 o 
  12  -6   1       85.73      130.99    113.28 o 
  13  -6   1      352.55      266.54    116.45 o 
  14  -6   1      275.26      370.36    171.78 o 
  15  -6   1      252.94      266.10    106.78 o 
 -16  -5   1      257.42       27.02    200.37 o 
 -15  -5   1       84.63      125.61     45.08 o 
 -14  -5   1      422.74      440.97    183.03 o 
 -13  -5   1       88.26      108.21     70.94 o 
 -12  -5   1      181.32      286.16     63.45 o 
 -11  -5   1      135.04      186.62     41.26 o 
 -10  -5   1      651.82      608.14     51.54 o 
  -9  -5   1      383.36      367.52     30.23 o 
  -8  -5   1     1222.72     1331.51     55.41 o 
  -7  -5   1      374.98      510.24     44.62 o 
  -6  -5   1     1003.69     1036.00     41.32 o 
  -5  -5   1       31.61       49.62     27.67 o 
  -4  -5   1      758.76      720.40     34.67 o 
  -3  -5   1     1181.89     1448.71     60.86 o 
  -2  -5   1      674.73      721.34     66.92 o 
  -1  -5   1      913.45     1033.91     34.52 o 
   0  -5   1       38.89       28.93     18.10 o 
   1  -5   1      835.71      820.93     25.89 o 
   2  -5   1      312.53      311.94     32.54 o 
   3  -5   1      685.24      715.29     34.56 o 
   4  -5   1      854.90      931.98     41.64 o 
   5  -5   1      190.00      249.18     34.77 o 
   6  -5   1      365.65      407.30     31.97 o 
   7  -5   1      738.69      737.44     54.69 o 
   8  -5   1     1259.07     1218.76     61.16 o 
   9  -5   1      430.75      249.65    123.27 o 
  10  -5   1     1363.69     1351.76     43.52 o 
  11  -5   1      327.18      486.33    134.60 o 
  12  -5   1      340.51      150.79    115.37 o 
  13  -5   1       39.09       -8.41    111.04 o 
  14  -5   1      133.93      124.36    163.15 o 
  15  -5   1      233.37      313.49    110.71 o 
  16  -5   1       25.93       16.74    171.91 o 
 -16  -4   1      246.14      411.76    204.07 o 
 -15  -4   1       69.89       53.86     89.05 o 
 -14  -4   1      867.64      859.91    190.84 o 
 -13  -4   1       35.78       27.07     62.32 o 
 -12  -4   1      281.23      218.18     58.83 o 
 -11  -4   1      460.15      446.04     45.13 o 
 -10  -4   1     1559.31     1484.48     66.18 o 
  -9  -4   1      394.74      398.09     28.54 o 
  -8  -4   1     2753.41     2897.30     67.85 o 
  -7  -4   1       69.08      110.48     35.84 o 
  -6  -4   1      639.85      669.28     32.25 o 
  -5  -4   1      228.44      206.28     28.78 o 
  -4  -4   1      805.52      854.63     35.49 o 
  -3  -4   1      553.79      638.47     29.85 o 
  -2  -4   1      455.27      563.08     27.26 o 
  -1  -4   1     1970.13     1874.41     41.50 o 
   0  -4   1    10726.34    11455.27    141.93 o 
   1  -4   1      346.85      388.85     18.41 o 
   2  -4   1     4241.91     3729.43    118.74 o 
   3  -4   1      419.71      474.13     44.96 o 
   4  -4   1     3317.26     3713.45     81.67 o 
   5  -4   1      355.43      337.26     32.39 o 
   6  -4   1     1081.50     1155.97     45.40 o 
   7  -4   1      157.17      152.98     42.42 o 
   8  -4   1      299.56      326.73     46.91 o 
   9  -4   1      141.31      132.48     20.18 o 
  10  -4   1      478.96      444.40     31.64 o 
  11  -4   1      335.73      112.09    132.39 o 
  12  -4   1      247.12      265.58    111.66 o 
  13  -4   1        1.48      -93.31    109.63 o 
  14  -4   1      184.69       91.98    161.28 o 
  15  -4   1        9.74        7.73     97.84 o 
  16  -4   1       27.91      -43.19    179.87 o 
 -17  -3   1       24.43      132.05    163.82 o 
 -16  -3   1      107.66      425.59    192.86 o 
 -15  -3   1      136.14      168.10    128.22 o 
 -14  -3   1       46.17       41.56    164.73 o 
 -13  -3   1       37.63       88.02     56.03 o 
 -12  -3   1      512.07      534.87     57.14 o 
 -11  -3   1       94.41       80.10     32.46 o 
 -10  -3   1       60.91       34.72     24.90 o 
  -9  -3   1       43.51       27.44     18.87 o 
  -8  -3   1      945.91      919.98     41.29 o 
  -7  -3   1      756.71      841.54     40.23 o 
  -6  -3   1     1598.87     1777.51     43.10 o 
  -5  -3   1       21.90       37.53     25.73 o 
  -4  -3   1     2138.26     2126.11     45.86 o 
  -3  -3   1      495.91      547.83     24.39 o 
  -2  -3   1      663.18      781.72     27.09 o 
  -1  -3   1     1772.70     1556.46     34.22 o 
   0  -3   1        7.80       41.69     14.27 o 
   1  -3   1      654.33      609.93     19.25 o 
   2  -3   1     6564.58     6472.20    186.93 o 
   3  -3   1      301.36      286.55     58.53 o 
   4  -3   1     1261.53     1146.69     39.57 o 
   5  -3   1     2368.40     2443.37     61.78 o 
   6  -3   1      633.82      617.16     33.39 o 
   7  -3   1      646.72      661.62     44.52 o 
   8  -3   1     1788.11     1757.55     44.78 o 
   9  -3   1       45.82       54.05     17.37 o 
  10  -3   1      563.58      569.23     30.71 o 
  11  -3   1       87.84       28.47    127.02 o 
  12  -3   1     2327.30     2331.20    157.20 o 
  13  -3   1       43.47       68.24    105.40 o 
  14  -3   1      122.85      -65.62    147.85 o 
  15  -3   1      210.45      185.74    101.01 o 
  16  -3   1       53.59      197.45    180.33 o 
 -17  -2   1      180.21      240.86    168.18 o 
 -16  -2   1      103.45      -62.51    183.83 o 
 -15  -2   1      127.42      -53.20    117.64 o 
 -14  -2   1      240.26      262.05    166.87 o 
 -13  -2   1       51.64      -47.81     47.81 o 
 -12  -2   1      107.44      109.16     51.12 o 
 -11  -2   1       95.12      107.38     30.56 o 
 -10  -2   1      300.45      308.48     27.54 o 
  -9  -2   1      379.94      364.25     21.48 o 
  -8  -2   1     4663.01     5151.09     88.28 o 
  -7  -2   1     2579.21     2744.50     57.04 o 
  -6  -2   1       11.46        7.43     13.73 o 
  -5  -2   1       87.50       73.16     18.40 o 
  -4  -2   1     2899.64     2941.46     51.90 o 
  -3  -2   1     1163.93     1171.41     29.61 o 
  -2  -2   1     5863.56     5867.01     89.22 o 
  -1  -2   1     2946.24     2546.05     58.72 o 
   0  -2   1     4299.52     4291.21     84.49 o 
   1  -2   1     2764.72     2621.48     49.12 o 
   2  -2   1     7032.38     7039.00    103.27 o 
   3  -2   1     1064.55     1062.26     48.39 o 
   4  -2   1      381.39      341.36     23.20 o 
   5  -2   1      169.49      105.68     27.03 o 
   6  -2   1      227.36      274.26     24.30 o 
   7  -2   1     1862.19     1958.06     43.68 o 
   8  -2   1     1905.76     1805.84     43.60 o 
   9  -2   1      165.69      143.87     17.71 o 
  10  -2   1      467.94      420.85     28.34 o 
  11  -2   1       80.38      107.49     29.74 o 
  12  -2   1      363.98      291.24     50.02 o 
  13  -2   1      166.47       73.32    113.11 o 
  14  -2   1      242.51      240.28    155.33 o 
  15  -2   1      136.96       23.26     98.33 o 
  16  -2   1       34.61     -176.66    176.66 o 
  17  -2   1       44.75       99.11    148.43 o 
 -17  -1   1        6.71       97.09    150.72 o 
 -16  -1   1      563.05      484.79    186.83 o 
 -15  -1   1       17.38       84.46    112.78 o 
 -14  -1   1      414.88      405.26    169.63 o 
 -13  -1   1      323.93      451.14    133.74 o 
 -12  -1   1      767.58      734.84     50.50 o 
 -11  -1   1     1263.87     1191.04     69.00 o 
 -10  -1   1     1684.49     1645.22     39.03 o 
  -9  -1   1      383.52      394.46     21.13 o 
  -8  -1   1      532.47      513.31     27.82 o 
  -7  -1   1      385.27      391.42     26.68 o 
  -6  -1   1     1182.68     1177.05     28.31 o 
  -5  -1   1      471.37      423.42     17.58 o 
  -4  -1   1     8661.46     8136.22    116.73 o 
  -3  -1   1     1256.12     1176.84     48.20 o 
  -2  -1   1     1637.67     1578.97     46.63 o 
  -1  -1   1      727.24      640.18     14.84 o 
   0  -1   1       22.31       26.76      8.66 o 
   1  -1   1     1783.12     1588.95     35.66 o 
   2  -1   1      329.15      315.59     16.18 o 
   3  -1   1     1954.65     2032.41     82.53 o 
   4  -1   1     1455.70     1408.40     37.57 o 
   5  -1   1      747.06      686.39     20.65 o 
   6  -1   1      336.09      396.47     19.14 o 
   7  -1   1     2312.14     2450.23     48.00 o 
   8  -1   1      170.34      203.20     24.23 o 
   9  -1   1      192.56      199.01     16.48 o 
  10  -1   1      205.94      200.12     34.57 o 
  11  -1   1      900.68     1121.54    116.17 o 
  12  -1   1     1188.33     1178.94     56.57 o 
  13  -1   1      720.27      668.81    125.15 o 
  14  -1   1      220.69      137.97    154.15 o 
  15  -1   1       21.80       24.62     99.83 o 
  17  -1   1      100.50       51.81    142.39 o 
 -17   0   1      134.87       73.05    144.70 o 
 -16   0   1      326.62      351.77    182.29 o 
 -15   0   1       98.58      167.73    107.56 o 
 -14   0   1      417.37      210.99    163.94 o 
 -13   0   1       41.83      127.33    121.57 o 
 -12   0   1     1890.34     1833.06     63.78 o 
 -11   0   1        6.45       78.54     49.01 o 
 -10   0   1     1869.27     1765.03     39.31 o 
  -9   0   1        9.28      -11.42     11.42 o 
  -8   0   1     1190.64     1257.03     32.61 o 
  -7   0   1     2921.45     2890.91     57.19 o 
  -6   0   1     2215.57     2261.04     41.01 o 
  -5   0   1       25.01       18.97     10.61 o 
  -4   0   1     3620.04     3483.79     70.95 o 
  -3   0   1      420.15      558.90     34.81 o 
  -2   0   1      122.13      103.63     22.03 o 
  -1   0   1        7.72       10.45      2.45 o 
   1   0   1      803.15      682.23     11.54 o 
   2   0   1       82.76       88.30     25.03 o 
   3   0   1     8010.62     8612.39    153.21 o 
   4   0   1      188.60      201.78     10.69 o 
   5   0   1     2748.42     2982.82     47.87 o 
   6   0   1     2029.42     1903.28     35.58 o 
   7   0   1     1278.05     1130.31     29.00 o 
   8   0   1       28.08       48.52     16.80 o 
   9   0   1      409.02      403.32     18.72 o 
  10   0   1       41.74       40.08     33.61 o 
  11   0   1       41.84       30.08     55.46 o 
  12   0   1       83.41       19.23     49.43 o 
  13   0   1       35.94       28.10     45.80 o 
  14   0   1      436.98      640.57    156.59 o 
  15   0   1     1564.15     1433.29    137.68 o 
  16   0   1      158.57      152.87    172.25 o 
  17   0   1       27.81      117.18    145.92 o 
 -17   1   1        6.55       43.41    139.59 o 
 -16   1   1      561.82      471.16    177.99 o 
 -15   1   1       18.90       98.61    103.62 o 
 -14   1   1      406.08      281.55    156.57 o 
 -13   1   1      320.15      483.72    125.58 o 
 -12   1   1      772.09      772.19    128.19 o 
 -11   1   1      528.41      568.60     27.02 o 
 -10   1   1     1709.96     1564.03     36.60 o 
  -9   1   1      377.95      408.69     20.90 o 
  -8   1   1      541.57      506.82     26.60 o 
  -7   1   1      392.83      382.45     26.60 o 
  -6   1   1     1160.90     1194.54     28.65 o 
  -5   1   1      467.19      464.39     25.14 o 
  -4   1   1     8621.41     8418.72    155.05 o 
  -3   1   1      427.09      425.87     25.12 o 
  -2   1   1     1655.37     1517.80     37.47 o 
  -1   1   1      737.67      666.10     18.74 o 
   0   1   1       22.30       21.62      6.59 o 
   1   1   1     1792.95     1573.53     51.15 o 
   2   1   1      344.54      284.34     15.51 o 
   3   1   1     1949.95     1983.33     49.22 o 
   4   1   1     1465.88     1416.32     39.80 o 
   5   1   1      728.16      701.20     32.45 o 
   6   1   1      336.08      365.26     26.00 o 
   7   1   1     2317.56     2421.85     67.66 o 
   8   1   1      164.33      173.80     37.93 o 
   9   1   1      196.87      162.00     25.17 o 
  10   1   1      208.14      309.11     31.62 o 
  11   1   1     1926.47     1755.71     81.33 o 
  12   1   1     1194.35     1139.86     61.72 o 
  13   1   1      710.08      713.69     55.79 o 
  14   1   1      218.80      578.01    166.77 o 
  15   1   1       21.84      -21.02    110.59 o 
  16   1   1       41.70      324.98    177.01 o 
  17   1   1      100.69        1.85    150.38 o 
 -17   2   1      171.48       65.96    138.52 o 
 -16   2   1      106.46      249.87    172.75 o 
 -15   2   1      125.71      146.45     99.55 o 
 -14   2   1      245.72      296.96    157.66 o 
 -13   2   1       50.49       85.67    118.59 o 
 -12   2   1      113.57      201.32    115.87 o 
 -11   2   1      255.11      200.00     55.22 o 
 -10   2   1      292.84      283.18     25.47 o 
  -9   2   1      362.91      388.33     21.75 o 
  -8   2   1     4592.49     4753.43     79.76 o 
  -7   2   1     2586.14     2778.35     54.38 o 
  -6   2   1       10.53       13.39     12.09 o 
  -5   2   1       83.31      124.43     23.95 o 
  -4   2   1     2932.51     2894.33     63.78 o 
  -3   2   1     1133.83     1176.57     59.16 o 
  -2   2   1     5969.90     5703.10    160.58 o 
  -1   2   1     2900.88     2346.51     68.33 o 
   1   2   1     2728.06     2576.34     57.30 o 
   2   2   1     7056.16     7052.32     88.21 o 
   3   2   1      598.55      595.94     17.79 o 
   4   2   1      358.32      333.49     13.55 o 
   5   2   1      172.91      172.19     12.56 o 
   6   2   1      230.78      224.65     11.80 o 
   7   2   1     1861.78     2119.26     66.82 o 
   8   2   1     1903.07     1799.37     62.86 o 
   9   2   1      168.13      131.46     27.99 o 
  10   2   1      468.28      552.47     40.55 o 
  11   2   1       79.39      113.46     31.39 o 
  12   2   1      360.38      364.81     54.70 o 
  13   2   1      166.37      269.72     52.47 o 
  14   2   1      242.02      126.67    160.34 o 
  15   2   1      136.16       81.41    117.91 o 
  16   2   1       34.11      162.80    188.49 o 
  17   2   1       43.32       56.21    152.38 o 
 -17   3   1       24.13       56.72    132.79 o 
 -16   3   1      108.42       40.84    171.02 o 
 -15   3   1      136.32       55.18     95.32 o 
 -14   3   1       47.01      269.00    150.59 o 
 -13   3   1       39.78      -63.70    103.70 o 
 -12   3   1      490.62      603.60    119.64 o 
 -11   3   1      164.57      133.51     58.06 o 
 -10   3   1       59.31       38.29     32.61 o 
  -9   3   1       42.38       60.42     17.34 o 
  -8   3   1      930.71      913.45     36.29 o 
  -7   3   1      747.99      762.38     33.98 o 
  -6   3   1     1632.04     1864.09     40.49 o 
  -5   3   1       19.59       -6.33     20.74 o 
  -4   3   1     2217.80     2162.41     51.77 o 
  -3   3   1      479.63      484.72     19.20 o 
  -2   3   1     2162.37     2044.62     71.05 o 
  -1   3   1     1751.45     1570.21     53.50 o 
   0   3   1        7.80       25.93     31.55 o 
   1   3   1      647.37      573.04     25.39 o 
   2   3   1     2623.57     2737.21     48.19 o 
   3   3   1      207.78      228.57     16.65 o 
   4   3   1     1221.21     1167.93     33.25 o 
   5   3   1     2355.62     2570.87     51.19 o 
   6   3   1      589.68      698.76     28.33 o 
   7   3   1      647.23      714.84     53.02 o 
   8   3   1     1783.10     1841.65     69.20 o 
   9   3   1       44.54       50.60     28.37 o 
  10   3   1      566.50      531.55     42.09 o 
  11   3   1       26.56       44.49     32.34 o 
  12   3   1     2335.03     2371.18     85.30 o 
  13   3   1       43.40      -56.50     56.50 o 
  14   3   1      120.11       94.28    163.12 o 
  15   3   1      210.10      166.79     43.81 o 
  16   3   1       53.21       88.66    184.32 o 
 -16   4   1      246.19      309.94    169.97 o 
 -15   4   1       72.11      -13.29     95.55 o 
 -14   4   1      836.39      526.01    155.42 o 
 -13   4   1       36.78      -26.62    103.09 o 
 -12   4   1      287.48      309.92    108.90 o 
 -11   4   1      896.60      820.51    132.94 o 
 -10   4   1     1553.37     1464.82     59.01 o 
  -9   4   1      396.76      394.10     25.74 o 
  -8   4   1     2736.50     2823.39     60.26 o 
  -7   4   1       68.30       89.46     28.46 o 
  -6   4   1      634.36      651.66     27.95 o 
  -5   4   1      227.02      210.94     22.50 o 
  -4   4   1      768.73      731.89     27.14 o 
  -3   4   1     1209.45     1324.90     68.06 o 
  -2   4   1     1498.79     1561.41     61.92 o 
  -1   4   1     1958.16     1875.88     64.63 o 
   0   4   1    10730.10    11111.65    264.55 o 
   1   4   1      351.71      339.37     23.47 o 
   2   4   1     1523.71     1560.49     37.46 o 
   3   4   1      364.28      395.63     22.42 o 
   4   4   1     3348.56     3504.94     64.56 o 
   5   4   1      349.92      372.28     24.90 o 
   6   4   1     1088.33     1074.82     36.57 o 
   7   4   1      155.95      175.61     52.09 o 
   8   4   1      299.90      351.36     36.56 o 
   9   4   1      132.63      188.75     35.50 o 
  10   4   1      471.71      493.79     44.17 o 
  11   4   1      142.67      169.16     37.47 o 
  12   4   1      248.69      244.85     63.43 o 
  13   4   1        1.34       14.51     64.94 o 
  14   4   1      185.65      -62.24    169.03 o 
  15   4   1        9.54      -39.81     50.93 o 
  16   4   1       26.71      135.21    188.71 o 
 -16   5   1      254.61      226.15    177.06 o 
 -15   5   1       85.01      -45.03     99.52 o 
 -14   5   1      419.28      554.44    159.57 o 
 -13   5   1       88.49       40.22    104.36 o 
 -12   5   1      195.40       31.12     55.37 o 
 -11   5   1      627.74      503.58    128.80 o 
 -10   5   1      623.58      568.73     46.44 o 
  -9   5   1      414.49      479.71    115.02 o 
  -8   5   1     1243.24     1269.32     45.16 o 
  -7   5   1      381.28      424.45     49.22 o 
  -6   5   1      990.74     1000.06     32.70 o 
  -5   5   1       32.65       24.90     21.82 o 
  -4   5   1      758.97      708.17     27.59 o 
  -3   5   1     1169.73     1260.85     63.18 o 
  -2   5   1      667.18      574.12     41.03 o 
  -1   5   1      928.60      955.91     53.47 o 
   0   5   1       38.91       56.70     41.62 o 
   1   5   1      842.42      860.09     34.90 o 
   2   5   1      151.42      157.70     18.16 o 
   3   5   1      264.11      305.60     22.03 o 
   4   5   1      867.48      859.99     34.71 o 
   5   5   1      190.34      185.27     24.01 o 
   6   5   1      363.12      373.24     25.94 o 
   7   5   1      739.14      767.73     62.16 o 
   8   5   1     1247.92     1138.37     69.03 o 
   9   5   1      385.11      404.21     43.53 o 
  10   5   1     1364.96     1385.88     67.29 o 
  11   5   1      302.98      257.27     41.81 o 
  12   5   1      339.86      296.43     68.59 o 
  13   5   1       36.07       67.25     67.29 o 
  14   5   1      136.15      235.85    166.63 o 
  15   5   1      233.71      296.68     54.07 o 
 -15   6   1       45.83       14.98     99.80 o 
 -14   6   1      222.38       57.74    151.68 o 
 -13   6   1       77.85       84.42    108.41 o 
 -12   6   1      652.91      691.41     62.92 o 
 -11   6   1      382.86      649.32    129.52 o 
 -10   6   1      312.22      317.54     43.34 o 
  -9   6   1      441.76      373.68    116.70 o 
  -8   6   1      410.03      412.24     32.38 o 
  -7   6   1      390.25      389.37     38.13 o 
  -6   6   1     1504.87     1381.58    100.22 o 
  -5   6   1       93.75       84.93     24.55 o 
  -4   6   1     1113.53      984.43     37.43 o 
  -3   6   1     1350.56     1324.74     44.63 o 
  -2   6   1     3064.99     2972.58     68.80 o 
  -1   6   1      613.52      619.26     49.44 o 
   0   6   1     2587.10     2531.73     89.49 o 
   1   6   1      801.78      801.98     34.41 o 
   2   6   1      835.54      910.11     72.32 o 
   3   6   1      179.87      174.73     41.71 o 
   4   6   1      441.86      475.30     28.02 o 
   5   6   1      122.34      151.27     24.74 o 
   6   6   1      385.07      372.09     28.82 o 
   7   6   1      689.48      792.29     66.80 o 
   8   6   1     1009.10      948.34     72.76 o 
   9   6   1       79.91       32.40     36.34 o 
  10   6   1       28.20      -13.04     35.98 o 
  11   6   1      200.42      204.83     42.69 o 
  12   6   1       83.48      196.11     73.09 o 
  13   6   1      354.61      419.81     72.47 o 
  14   6   1      273.78      464.45    170.92 o 
  15   6   1      251.89      176.32     54.27 o 
 -13   7   1      127.69        2.42    106.78 o 
 -12   7   1      672.09      646.89     68.23 o 
 -11   7   1       51.25       85.24    119.63 o 
 -10   7   1        2.76        3.92     31.25 o 
  -9   7   1      264.15      149.52    113.06 o 
  -8   7   1     1632.05     1573.00     51.63 o 
  -7   7   1      113.71       53.10     47.31 o 
  -6   7   1     4459.02     4309.98    161.99 o 
  -5   7   1      135.41      122.48     26.75 o 
  -4   7   1     1663.13     1506.47     45.75 o 
  -3   7   1      397.58      383.54     34.84 o 
  -2   7   1      146.29      167.24     58.37 o 
  -1   7   1      397.25      380.93     44.02 o 
   0   7   1       18.56      -14.44     30.40 o 
   1   7   1      306.23      334.03     27.85 o 
   2   7   1     1279.41     1211.40     80.73 o 
   3   7   1      281.99      244.52     44.24 o 
   4   7   1      151.77      163.45     29.02 o 
   5   7   1      488.04      478.60     39.51 o 
   6   7   1      176.30      202.73     35.70 o 
   7   7   1      339.86      321.73     65.53 o 
   8   7   1     1709.85     1597.63     82.24 o 
   9   7   1       97.95      112.52     39.06 o 
  10   7   1       37.62       82.61     39.72 o 
  11   7   1       30.91       33.18     40.45 o 
  12   7   1     1025.35     1052.76     86.40 o 
  13   7   1      109.10      285.52     82.24 o 
  14   7   1       27.28      -26.45    173.86 o 
 -12   8   1       39.33      124.21     81.06 o 
 -11   8   1       10.50       61.88     43.91 o 
 -10   8   1       52.51       16.85     36.66 o 
  -9   8   1      401.13      340.60     51.08 o 
  -7   8   1      100.91       99.95     59.67 o 
  -6   8   1      241.82      213.49     38.88 o 
  -5   8   1        5.19       32.60     42.94 o 
  -4   8   1      197.51      240.43     40.68 o 
  -3   8   1      549.49      502.39     67.34 o 
  -2   8   1     1191.88     1085.17     80.58 o 
  -1   8   1     1093.96     1050.58     67.86 o 
   0   8   1     2160.75     1934.36     88.01 o 
   1   8   1       22.62       42.36     37.23 o 
   2   8   1     1831.27     1769.74     99.28 o 
   3   8   1      497.01      484.99     77.87 o 
   4   8   1      492.73      524.15     63.38 o 
   5   8   1      183.53      183.59     52.41 o 
   6   8   1      243.32      318.55     58.98 o 
   7   8   1      142.91      174.54     86.08 o 
   8   8   1     1309.47     1450.95     82.52 o 
   9   8   1      254.74      341.85     45.70 o 
  10   8   1       15.99       43.59     40.09 o 
  11   8   1        0.26       31.25     58.21 o 
  12   8   1      190.98      229.66    103.23 o 
  13   8   1       37.69      145.49    104.60 o 
 -12   9   1       62.11       52.38     85.58 o 
 -11   9   1       40.27       73.23     47.29 o 
 -10   9   1      582.68      473.49     61.37 o 
  -9   9   1       68.78        9.90     39.74 o 
  -7   9   1      222.63      254.07     59.11 o 
  -6   9   1      198.39      165.68     39.54 o 
  -5   9   1      112.64      194.77     47.60 o 
  -4   9   1      132.35      124.66     39.31 o 
  -3   9   1       54.58       78.17     62.23 o 
  -2   9   1      489.07      364.17     71.42 o 
  -1   9   1      170.47      130.23     42.20 o 
   0   9   1        5.30      -16.87     38.60 o 
   1   9   1      326.26      268.65     50.57 o 
   2   9   1      310.52      287.89     77.40 o 
   3   9   1      103.69       70.88     83.41 o 
   4   9   1      517.99      462.36     63.58 o 
   5   9   1      176.04      171.65     55.38 o 
   6   9   1       56.48       89.09     52.52 o 
   7   9   1      150.43       49.71     87.73 o 
   8   9   1      328.16      260.67     93.45 o 
   9   9   1        8.18       21.29     55.28 o 
  10   9   1      270.49      165.98     65.58 o 
  11   9   1       45.96       64.81     64.96 o 
  12   9   1       32.40      -43.26    110.06 o 
 -11  10   1        9.38      -46.20     48.44 o 
 -10  10   1      132.26      122.14     49.93 o 
  -9  10   1       47.54       49.94     44.91 o 
  -6  10   1      522.08      545.24     56.81 o 
  -5  10   1       29.27       40.07     46.37 o 
  -4  10   1      307.41      326.04     49.03 o 
  -3  10   1      150.38      180.22     65.99 o 
  -2  10   1      134.27       78.13     67.71 o 
  -1  10   1       61.70        9.10     40.23 o 
   0  10   1     1047.63     1058.19     75.33 o 
   1  10   1       51.64       67.23     44.78 o 
   2  10   1     1199.02     1154.98     96.76 o 
   3  10   1      191.30      136.10     95.87 o 
   4  10   1       95.92      108.92     52.76 o 
   5  10   1      126.68      106.41     55.80 o 
   6  10   1      113.97      206.79     60.46 o 
   7  10   1       18.29       66.56     94.65 o 
   8  10   1       18.17       86.09     93.85 o 
   9  10   1        4.68       31.67     59.50 o 
  10  10   1      477.30      432.44     79.34 o 
  11  10   1        0.79       41.40     68.91 o 
 -10  11   1       20.16        9.62     49.66 o 
  -9  11   1       31.61       -2.94     46.31 o 
  -8  11   1      102.79      239.57     85.98 o 
  -6  11   1      236.72      305.32     51.57 o 
  -5  11   1        5.52       54.90     51.27 o 
  -4  11   1       63.35      133.97     44.62 o 
  -3  11   1      136.85      138.77     65.27 o 
  -2  11   1      322.81      238.33     70.39 o 
  -1  11   1        7.19       26.89     42.22 o 
   0  11   1        0.95      -40.97     40.97 o 
   1  11   1       13.30       23.85     46.45 o 
   2  11   1       39.46       86.29     98.27 o 
   3  11   1       86.95       52.07    101.14 o 
   4  11   1      170.06      129.44     57.78 o 
   5  11   1        6.48       86.64     57.58 o 
   6  11   1       13.97      -22.49     55.02 o 
   7  11   1       93.04       70.96    108.33 o 
   8  11   1      182.62      170.17    110.58 o 
   9  11   1       21.91       50.28    127.53 o 
  -8  12   1      354.61      378.68     97.88 o 
  -5  12   1        0.88       12.42     53.86 o 
  -4  12   1      108.18      146.38     48.38 o 
  -3  12   1       69.64       84.65     69.98 o 
  -2  12   1      421.57      349.61     77.90 o 
  -1  12   1       26.17      -31.85     43.26 o 
   0  12   1       64.53        6.94     49.95 o 
   1  12   1       34.12       96.05    108.17 o 
   2  12   1       97.45      -96.49    102.70 o 
   3  12   1      237.21      226.23    109.86 o 
   4  12   1       95.98      109.73    121.40 o 
   5  12   1       88.32      102.51     64.65 o 
   6  12   1      140.25      168.19    125.75 o 
   7  12   1      221.11      460.71    123.40 o 
  -4  13   1      234.52      162.62     54.21 o 
  -3  13   1      100.14       93.94     75.79 o 
  -2  13   1       39.19      -41.24     74.27 o 
  -1  13   1       32.53        7.40     51.08 o 
   0  13   1        2.14      -53.05     53.05 o 
   1  13   1       30.58      -53.31     53.31 o 
   2  13   1       32.71      120.77    112.00 o 
   3  13   1      231.36       49.13    118.04 o 
   4  13   1      164.15      109.00    132.16 o 
  -4 -13   2      129.68       33.56    122.59 o 
  -3 -13   2      231.56      107.88    102.41 o 
  -2 -13   2       31.39      -79.18     88.40 o 
  -1 -13   2       52.68       53.27    117.74 o 
   0 -13   2        0.63       16.79     65.32 o 
   1 -13   2       53.36       44.37    114.20 o 
   2 -13   2       39.70      -38.05     85.39 o 
   3 -13   2       22.73       47.91     79.60 o 
  -8 -12   2      358.55      475.93    121.51 o 
  -7 -12   2        7.10       87.93    119.34 o 
  -6 -12   2       27.21       69.96    130.38 o 
  -5 -12   2       96.27       42.63     65.15 o 
  -4 -12   2      328.83      296.36    117.21 o 
  -3 -12   2      241.73      402.43     99.31 o 
  -2 -12   2       96.64       23.78     87.47 o 
  -1 -12   2       21.71      -44.80    106.06 o 
   0 -12   2      134.48      173.30     58.93 o 
   1 -12   2        5.35        9.58     49.08 o 
   2 -12   2      206.43      231.09     84.51 o 
   3 -12   2       98.60      122.75     77.60 o 
   4 -12   2       66.67       71.24     49.48 o 
   5 -12   2      288.61      270.74     65.34 o 
   6 -12   2       56.27       55.29    103.78 o 
   7 -12   2       89.09       12.87     76.72 o 
 -10 -11   2       11.11       52.04     66.97 o 
  -9 -11   2        8.00      -57.94     60.68 o 
  -8 -11   2      105.55      180.63    108.09 o 
  -7 -11   2       35.56       59.39    104.14 o 
  -6 -11   2       91.32       -7.45     58.30 o 
  -5 -11   2      103.30      224.51     46.30 o 
  -4 -11   2      228.62      251.97     60.83 o 
  -3 -11   2       88.71      124.14     87.48 o 
  -2 -11   2       39.10      102.33     81.79 o 
  -1 -11   2        8.67      -14.99     45.49 o 
   0 -11   2        1.23        2.53     46.18 o 
   1 -11   2       20.91       33.11     44.26 o 
   2 -11   2      136.21      104.44     75.96 o 
   3 -11   2      289.94      257.51     73.79 o 
   4 -11   2      170.04      128.07     49.13 o 
   5 -11   2       57.10       95.46     54.75 o 
   6 -11   2      111.29      116.21     45.82 o 
   7 -11   2        7.70      -11.67     66.26 o 
 -11 -10   2        6.45      -17.43     60.48 o 
 -10 -10   2      643.09      735.46     86.42 o 
  -9 -10   2       18.71       87.38    118.64 o 
  -8 -10   2       92.04      173.91    101.79 o 
  -7 -10   2      113.75      168.35     97.98 o 
  -6 -10   2      150.19      156.01     60.25 o 
  -5 -10   2       81.67      122.68     44.70 o 
  -4 -10   2      311.63      304.27     42.80 o 
  -3 -10   2      194.40      237.73     83.96 o 
  -2 -10   2     1183.52     1176.39     99.48 o 
  -1 -10   2      125.71      145.65     38.31 o 
   0 -10   2      805.49      873.50     76.88 o 
   1 -10   2       12.13      -37.72     37.72 o 
   2 -10   2     1273.13     1185.36     93.90 o 
   3 -10   2       83.51      -38.78     66.08 o 
   4 -10   2       56.60       55.52     40.52 o 
   5 -10   2      135.03      113.97     49.95 o 
   6 -10   2      206.34      132.01     43.95 o 
   7 -10   2       25.93       27.93     65.32 o 
   8 -10   2       52.31      194.84     63.98 o 
  11 -10   2       13.89      110.33     48.73 o 
 -13  -9   2      163.55      -23.61    110.17 o 
 -12  -9   2      240.59      219.07    109.03 o 
 -11  -9   2        6.62        8.59     59.35 o 
 -10  -9   2      855.07      840.65     85.18 o 
  -9  -9   2       20.54       -3.51     54.30 o 
  -8  -9   2       40.52       -4.17     66.14 o 
  -7  -9   2      233.12      233.00     68.33 o 
  -6  -9   2       92.98       90.25     37.72 o 
  -5  -9   2      935.21      881.97     58.97 o 
  -4  -9   2      600.80      673.37     49.84 o 
  -3  -9   2      102.07       55.96     60.57 o 
  -2  -9   2      321.98      172.85     78.46 o 
  -1  -9   2      110.94      153.59     36.37 o 
   0  -9   2       22.27       60.44     37.79 o 
   1  -9   2       32.15        9.17     30.83 o 
   2  -9   2      869.85      809.39     81.81 o 
   3  -9   2      688.16      614.43     73.85 o 
   4  -9   2      367.71      349.82     49.90 o 
   5  -9   2      213.86      273.68     41.16 o 
   6  -9   2      453.44      451.71     40.88 o 
   7  -9   2      126.43      182.74     63.96 o 
   8  -9   2       55.03      -19.85     57.41 o 
   9  -9   2        5.56       28.59     39.12 o 
  11  -9   2       43.67       55.71     43.14 o 
 -14  -8   2      630.04      699.02    201.61 o 
 -13  -8   2       19.68      -66.57     86.33 o 
 -12  -8   2      287.82      322.57     77.13 o 
 -11  -8   2       18.37       63.97    153.55 o 
 -10  -8   2       35.03       25.98     41.37 o 
  -9  -8   2       53.34       37.11     31.18 o 
  -8  -8   2      472.67      491.99     60.23 o 
  -7  -8   2      108.59      152.65     56.35 o 
  -6  -8   2      102.38       94.67     30.55 o 
  -5  -8   2     1028.49     1064.04     50.10 o 
  -4  -8   2      663.67      784.42     40.78 o 
  -3  -8   2      511.49      601.61     49.60 o 
  -2  -8   2     1809.64     1839.57     60.16 o 
  -1  -8   2      527.28      554.66     31.64 o 
   0  -8   2      119.58      144.28     24.79 o 
   1  -8   2      566.36      593.33     33.13 o 
   2  -8   2      977.94      922.07     55.33 o 
   3  -8   2      626.76      559.50     50.80 o 
   4  -8   2       56.63       34.56     22.50 o 
   5  -8   2     1096.75     1027.45     41.53 o 
   6  -8   2     1645.04     1495.43    104.31 o 
   7  -8   2      673.21      632.55     46.13 o 
   8  -8   2      764.08      733.70     42.69 o 
   9  -8   2      116.09      156.80     79.24 o 
  10  -8   2       20.20      -75.76     84.34 o 
  11  -8   2      131.54      149.89     43.27 o 
 -15  -7   2       63.38       64.30     51.63 o 
 -14  -7   2       72.59      261.18    186.15 o 
 -13  -7   2      104.44      144.53     84.07 o 
 -12  -7   2      413.77      479.58     75.45 o 
 -11  -7   2       47.11      304.89    152.80 o 
 -10  -7   2      258.05      212.11     43.96 o 
  -9  -7   2        6.68       17.07     29.22 o 
  -8  -7   2     1673.96     1727.39     67.75 o 
  -7  -7   2      115.62      164.74     52.56 o 
  -6  -7   2      903.86     1067.17     49.27 o 
  -5  -7   2      271.33      230.94     30.63 o 
  -4  -7   2      257.70      262.65     27.41 o 
  -3  -7   2      285.02      307.31     41.53 o 
  -2  -7   2     1261.39     1278.16     49.97 o 
  -1  -7   2      478.52      511.32     31.64 o 
   0  -7   2       18.88       36.75     21.50 o 
   1  -7   2      202.86      225.27     22.70 o 
   2  -7   2      302.71      306.57     42.84 o 
   3  -7   2      303.47      275.79     42.66 o 
   4  -7   2       10.47       13.09     19.91 o 
   5  -7   2      952.90      956.37     35.21 o 
   6  -7   2      461.23      441.08     67.01 o 
   7  -7   2       52.53        8.04     60.08 o 
   8  -7   2       20.47      -98.43     98.43 o 
   9  -7   2       98.17      -60.62    121.99 o 
  10  -7   2       41.57      -30.66     44.65 o 
  11  -7   2      280.03      309.89    138.41 o 
  12  -7   2      312.84      295.53    120.59 o 
  13  -7   2       34.98      216.34    119.81 o 
  14  -7   2       28.07     -104.59    177.57 o 
 -15  -6   2       86.17       25.12     47.09 o 
 -14  -6   2       42.05      284.42    185.64 o 
 -13  -6   2        5.55       34.30     76.63 o 
 -12  -6   2       71.18      254.32     74.15 o 
 -11  -6   2       42.65       80.90     41.60 o 
 -10  -6   2      223.85      239.45     42.70 o 
  -9  -6   2        9.90       -7.00     26.46 o 
  -8  -6   2      413.82      421.31     52.44 o 
  -7  -6   2      406.49      334.96     51.09 o 
  -6  -6   2     1264.99     1439.04     49.74 o 
  -5  -6   2      346.04      418.41     30.81 o 
  -4  -6   2      331.73      434.78     28.69 o 
  -3  -6   2      174.46      162.95     37.25 o 
  -2  -6   2      858.28      979.90     43.96 o 
  -1  -6   2       67.64       79.67     18.16 o 
   0  -6   2     2133.92     2271.82     51.95 o 
   1  -6   2      403.48      407.10     21.57 o 
   2  -6   2      276.77      231.56     33.58 o 
   3  -6   2      310.58      260.32     33.91 o 
   4  -6   2      543.66      529.48     24.44 o 
   5  -6   2      772.59      875.04     47.68 o 
   6  -6   2      447.23      439.58     98.38 o 
   7  -6   2      595.58      600.71     58.69 o 
   8  -6   2       80.96      201.54     54.08 o 
   9  -6   2       37.73      -57.92    123.51 o 
  10  -6   2      187.64      193.69     45.22 o 
  11  -6   2      479.45      298.04    139.80 o 
  12  -6   2      178.02      149.34    117.15 o 
  13  -6   2      220.42      -11.74    111.44 o 
  14  -6   2       93.10      -21.94    174.32 o 
  15  -6   2       12.46      -55.46    107.02 o 
 -16  -5   2      216.59      184.08    202.99 o 
 -15  -5   2      117.03      123.48     97.25 o 
 -14  -5   2      109.61      306.50    179.88 o 
 -13  -5   2      872.86      976.63     74.68 o 
 -12  -5   2      116.85      172.59     72.11 o 
 -11  -5   2       95.06      176.44     41.60 o 
 -10  -5   2      275.55      371.93     37.37 o 
  -9  -5   2      144.29      143.52     27.59 o 
  -8  -5   2     1245.32     1391.78     56.64 o 
  -7  -5   2      375.77      413.89     46.37 o 
  -6  -5   2       22.33       55.22     21.01 o 
  -5  -5   2     1091.36     1159.97     39.85 o 
  -4  -5   2      554.88      614.05     30.87 o 
  -3  -5   2      699.72      748.19     41.95 o 
  -2  -5   2      310.80      258.54     36.85 o 
  -1  -5   2      135.24      143.20     18.85 o 
   0  -5   2       16.75       14.85     18.11 o 
   1  -5   2       35.96       40.32     14.66 o 
   2  -5   2     2078.42     2188.32     46.48 o 
   3  -5   2      371.67      364.61     41.06 o 
   4  -5   2     2703.88     2667.74     68.76 o 
   5  -5   2      623.52      659.15     38.90 o 
   6  -5   2       51.76       64.59     25.25 o 
   7  -5   2      590.10      756.80     55.45 o 
   8  -5   2      335.27      361.73     52.72 o 
   9  -5   2       87.81      103.83    126.79 o 
  10  -5   2      361.52      383.35     31.06 o 
  11  -5   2      596.90      601.85    132.37 o 
  12  -5   2       86.82      135.08    111.64 o 
  13  -5   2       18.41      -22.60    108.95 o 
  14  -5   2      336.20      512.54    175.25 o 
  15  -5   2       84.16       24.28    108.54 o 
 -16  -4   2       92.87      201.05    200.10 o 
 -15  -4   2      186.39       73.74    132.99 o 
 -14  -4   2      209.77      617.54    185.96 o 
 -13  -4   2       57.99       10.06     57.39 o 
 -12  -4   2       91.87      220.66     61.79 o 
 -11  -4   2       73.86       34.96     36.87 o 
 -10  -4   2     2328.33     2404.15     60.88 o 
  -9  -4   2       72.25      105.86     23.17 o 
  -8  -4   2     2743.81     3077.47     70.33 o 
  -7  -4   2       68.23       45.51     36.82 o 
  -6  -4   2     1224.26     1204.43     40.75 o 
  -5  -4   2      801.09      859.24     35.68 o 
  -4  -4   2     1991.72     2185.55     49.84 o 
  -3  -4   2      399.31      413.15     47.68 o 
  -2  -4   2     4289.23     4081.16    137.56 o 
  -1  -4   2      968.67      892.46     26.84 o 
   0  -4   2      828.56      760.16     24.75 o 
   1  -4   2     1381.50     1380.88     30.96 o 
   2  -4   2     1317.29     1190.58     49.37 o 
   3  -4   2     1153.73     1204.87     51.95 o 
   4  -4   2      357.79      417.33     24.51 o 
   5  -4   2      686.94      766.06     41.39 o 
   6  -4   2      779.01      874.40     42.39 o 
   7  -4   2      465.21      447.28     48.27 o 
   8  -4   2     3229.99     3179.61     86.85 o 
   9  -4   2      800.26      814.99     46.71 o 
  10  -4   2      329.63      304.13     28.43 o 
  11  -4   2      296.25      313.18     61.82 o 
  12  -4   2       69.75      101.04    116.36 o 
  13  -4   2       55.26       41.82    113.28 o 
  14  -4   2      211.03       65.43    167.81 o 
  15  -4   2       30.70       57.74    104.88 o 
  16  -4   2      129.75      -97.47    177.43 o 
 -17  -3   2       18.54      194.82    174.85 o 
 -16  -3   2      126.38       81.06    196.50 o 
 -15  -3   2      367.93      312.50    130.70 o 
 -14  -3   2       39.17      288.35    173.51 o 
 -13  -3   2      248.40      293.24     54.01 o 
 -12  -3   2     1065.42     1020.81     66.35 o 
 -11  -3   2       15.28       15.81     32.03 o 
 -10  -3   2     1274.09     1343.06     43.82 o 
  -9  -3   2       38.27       20.13     18.81 o 
  -8  -3   2      981.65     1008.70     43.22 o 
  -7  -3   2      761.62      800.33     40.63 o 
  -6  -3   2     1157.76     1279.48     38.56 o 
  -5  -3   2     1469.65     1584.23     41.39 o 
  -4  -3   2      576.49      568.57     28.13 o 
  -3  -3   2      109.43      141.22     15.95 o 
  -2  -3   2     4179.07     4040.08     66.60 o 
  -1  -3   2       20.77       28.56     11.44 o 
   0  -3   2       33.19       11.18     15.97 o 
   1  -3   2       97.43      115.67     14.16 o 
   2  -3   2     4003.65     3934.21     69.32 o 
   3  -3   2     2966.32     2963.10     71.20 o 
   4  -3   2      691.89      732.13     30.70 o 
   5  -3   2     1764.31     1901.72     53.38 o 
   6  -3   2      106.44      121.80     22.87 o 
   7  -3   2      104.87      151.62     40.49 o 
   8  -3   2      252.28      222.10     42.31 o 
   9  -3   2       22.45       26.14     16.21 o 
  10  -3   2      156.05      205.60     25.38 o 
  11  -3   2       23.10      -70.07    133.66 o 
  12  -3   2       74.28      111.05     50.45 o 
  13  -3   2      136.25      110.04    112.32 o 
  14  -3   2       73.85       45.51    163.36 o 
  15  -3   2      235.19      117.58    107.26 o 
  16  -3   2       76.46      -77.39    182.75 o 
 -17  -2   2       72.40      169.75    165.86 o 
 -16  -2   2      141.17      138.52    195.64 o 
 -15  -2   2       74.50      170.82    119.00 o 
 -14  -2   2      876.25     1016.81    182.76 o 
 -13  -2   2        3.82     -137.99    137.99 o 
 -12  -2   2      157.13       92.84     47.71 o 
 -11  -2   2       36.07       54.38     28.26 o 
 -10  -2   2      195.41      189.78     25.80 o 
  -9  -2   2       85.91       70.83     16.66 o 
  -8  -2   2     4665.58     4964.31     85.30 o 
  -7  -2   2     2617.80     2869.79     58.96 o 
  -6  -2   2      134.40      144.41     16.67 o 
  -5  -2   2      753.96      845.54     27.93 o 
  -4  -2   2     1754.61     1690.72     36.14 o 
  -3  -2   2      486.86      559.31     23.19 o 
  -2  -2   2     4715.09     4583.50     71.66 o 
  -1  -2   2      132.29      131.05     14.16 o 
   0  -2   2    10768.64    10847.92    154.82 o 
   1  -2   2     7476.75     6868.37     90.01 o 
   2  -2   2    22661.73    22234.78    382.44 o 
   3  -2   2     1065.95      958.01     48.83 o 
   4  -2   2      864.17      808.35     26.47 o 
   5  -2   2      109.78      104.59     23.44 o 
   6  -2   2      177.60      178.09     23.19 o 
   7  -2   2     1061.61     1046.35     47.84 o 
   8  -2   2     3536.63     3406.47     63.35 o 
   9  -2   2      158.31      174.99     18.68 o 
  10  -2   2      323.58      305.56     40.54 o 
  11  -2   2     1059.18      975.82     50.14 o 
  12  -2   2       28.73       -6.63     49.47 o 
  13  -2   2       17.96       67.05    113.24 o 
  14  -2   2      678.40      713.22    144.04 o 
  15  -2   2       49.43       -9.97    102.36 o 
  16  -2   2      129.78       31.32    183.82 o 
 -17  -1   2        1.14      -27.24    150.22 o 
 -16  -1   2      271.05      720.63    201.14 o 
 -15  -1   2      202.53      157.16    110.67 o 
 -14  -1   2      441.38      620.91    169.05 o 
 -13  -1   2      113.65      332.87    133.28 o 
 -12  -1   2      654.67      796.50    146.51 o 
 -11  -1   2      281.99      358.52     38.97 o 
 -10  -1   2      840.09      844.17     29.66 o 
  -9  -1   2      187.49      179.20     15.77 o 
  -8  -1   2      547.74      498.29     28.09 o 
  -7  -1   2      391.68      465.86     27.85 o 
  -6  -1   2      399.18      370.31     18.98 o 
  -5  -1   2     2803.26     2770.20     47.84 o 
  -4  -1   2      336.47      339.46     21.89 o 
  -3  -1   2     4000.81     3812.79     99.70 o 
  -2  -1   2      942.07      743.95     45.37 o 
  -1  -1   2      878.84      764.78     26.45 o 
   0  -1   2       60.98       70.94     16.64 o 
   1  -1   2     1154.15      998.47     25.09 o 
   2  -1   2     3664.16     3556.00     97.04 o 
   3  -1   2    11698.08    10544.69    242.47 o 
   4  -1   2     1902.81     1790.78     45.50 o 
   5  -1   2      439.51      433.73     29.61 o 
   6  -1   2        6.50        7.74     10.43 o 
   7  -1   2     2107.05     2109.31     43.77 o 
   8  -1   2      659.35      568.84     26.03 o 
   9  -1   2      294.40      303.62     17.71 o 
  10  -1   2     1305.30     1130.92     49.12 o 
  11  -1   2      132.90      170.31     59.04 o 
  12  -1   2      314.26      283.76     48.19 o 
  13  -1   2      572.20      440.45     49.85 o 
  14  -1   2      447.22      570.98    162.75 o 
  15  -1   2       57.80       -3.08    102.01 o 
  16  -1   2      226.17      392.53    179.36 o 
 -17   0   2        9.83       47.88    147.63 o 
 -16   0   2       95.28      518.47    185.05 o 
 -15   0   2       92.20       13.95    106.00 o 
 -14   0   2       89.92      201.06    161.45 o 
 -13   0   2        5.58        8.14    123.39 o 
 -12   0   2       92.47       62.75    122.21 o 
 -11   0   2        0.68        6.82     45.88 o 
 -10   0   2       19.59       20.64     20.08 o 
  -9   0   2        1.27       -4.14     11.75 o 
  -8   0   2     1220.70     1267.64     33.64 o 
  -7   0   2     2939.98     3038.17     54.00 o 
  -6   0   2     2861.85     2952.98     68.22 o 
  -5   0   2       31.29       45.01     12.69 o 
  -4   0   2      103.29      109.18     12.95 o 
  -3   0   2    16835.33    16318.22    376.61 o 
  -2   0   2      992.70      926.20     38.98 o 
  -1   0   2     1636.80     1618.39     27.18 o 
   0   0   2     7627.69     7310.87    103.06 o 
   1   0   2    11168.05     9958.70    137.81 o 
   2   0   2     9336.52    10353.35    141.63 o 
   3   0   2     1643.73     1773.17     57.82 o 
   4   0   2      486.55      466.88     23.88 o 
   5   0   2      437.63      498.18     28.41 o 
   6   0   2     4218.94     4177.70     88.28 o 
   7   0   2      606.36      671.56     42.21 o 
   8   0   2     1181.96     1068.70     48.73 o 
   9   0   2       37.08       78.55     24.39 o 
  10   0   2      440.39      384.53     39.48 o 
  11   0   2      244.18      205.89     61.65 o 
  12   0   2       51.37       46.87     52.92 o 
  13   0   2       12.18      -34.79     46.99 o 
  14   0   2      158.60      132.78    154.80 o 
  15   0   2      162.04      109.98    108.83 o 
  16   0   2        0.21      174.08    182.08 o 
  17   0   2       40.41      162.53     99.26 o 
 -17   1   2        1.05       27.27    140.50 o 
 -16   1   2      267.01      390.21    181.81 o 
 -15   1   2      201.14      273.92    106.95 o 
 -14   1   2      442.61      497.23    169.18 o 
 -13   1   2      116.59      244.21    118.93 o 
 -12   1   2      660.01      899.10    136.84 o 
 -11   1   2      282.13      228.95     50.57 o 
 -10   1   2      833.13      804.07     27.97 o 
  -9   1   2      185.05      196.30     16.19 o 
  -8   1   2      556.31      545.05     25.94 o 
  -7   1   2      399.43      471.71     40.83 o 
  -6   1   2      390.13      394.46     29.22 o 
  -5   1   2     2837.45     2962.07     65.97 o 
  -4   1   2      325.27      382.34     22.66 o 
  -3   1   2     2121.26     2172.78     51.76 o 
  -2   1   2      586.59      564.98     29.10 o 
  -1   1   2      881.48      762.17     24.58 o 
   0   1   2       60.98       59.65      7.92 o 
   1   1   2     1162.26     1056.66     22.09 o 
   2   1   2     1339.00     1304.41     26.45 o 
   3   1   2     5663.04     5737.26    107.70 o 
   4   1   2     1877.15     1756.20     45.91 o 
   5   1   2      462.46      435.38     29.62 o 
   6   1   2        4.75       12.14     18.96 o 
   7   1   2     2102.12     2257.12     67.07 o 
   8   1   2      663.39      698.33     46.36 o 
   9   1   2      291.42      293.65     29.43 o 
  10   1   2     1307.07     1281.54     51.40 o 
  11   1   2      135.53       84.88     58.76 o 
  12   1   2      309.56      349.09     54.46 o 
  13   1   2      576.52      502.87     55.89 o 
  14   1   2      446.35      615.07    161.16 o 
  15   1   2       58.72      160.68    114.25 o 
  16   1   2      225.87      287.23    184.98 o 
 -17   2   2       74.58      174.51    140.16 o 
 -16   2   2      142.33      179.42    172.57 o 
 -15   2   2       72.84      -61.94     95.76 o 
 -14   2   2      896.75     1130.13    158.62 o 
 -13   2   2        3.64     -109.52    109.52 o 
 -12   2   2      150.60      232.43    116.79 o 
 -11   2   2       68.79      141.74     56.38 o 
 -10   2   2      180.30      194.47     34.60 o 
  -9   2   2       83.06      100.31     15.32 o 
  -8   2   2     4595.40     4919.72     81.65 o 
  -7   2   2     2624.92     2962.69     77.56 o 
  -6   2   2      127.81      121.06     22.08 o 
  -5   2   2      748.02      905.80     36.98 o 
  -4   2   2     1738.92     1677.22     46.06 o 
  -3   2   2      487.31      566.84     27.90 o 
  -2   2   2     4651.62     4703.42     90.16 o 
  -1   2   2      136.48      117.49     15.34 o 
   0   2   2    10771.18    10417.53    283.10 o 
   1   2   2     7543.62     6581.48    118.96 o 
   2   2   2    11266.42    11287.67    158.78 o 
   3   2   2      700.04      741.16     22.80 o 
   4   2   2      828.04      813.09     23.67 o 
   5   2   2      112.86      158.13     28.38 o 
   6   2   2      176.75      237.81     25.93 o 
   7   2   2     1059.51     1121.29     53.71 o 
   8   2   2     3550.57     3641.90     90.64 o 
   9   2   2      165.00      155.36     29.10 o 
  10   2   2      325.29      274.68     37.53 o 
  11   2   2     1051.38      964.64     50.67 o 
  12   2   2       31.11       22.69     54.05 o 
  13   2   2       17.71      -29.81     47.78 o 
  14   2   2      679.82      758.81    169.29 o 
  15   2   2       49.59       59.22     41.09 o 
  16   2   2      130.03      111.83    176.27 o 
 -17   3   2       17.78      -43.01    131.89 o 
 -16   3   2      124.91      154.38    176.02 o 
 -15   3   2      377.89      420.96    107.15 o 
 -14   3   2       38.57      -96.97    151.57 o 
 -13   3   2      233.35      235.38    110.29 o 
 -12   3   2     1120.70     1004.55     63.05 o 
 -11   3   2       29.68      -16.75     57.26 o 
 -10   3   2     1254.60     1294.08     54.81 o 
  -9   3   2       38.47       11.56     22.95 o 
  -8   3   2      966.15     1017.03     35.82 o 
  -7   3   2      752.96      786.33     32.53 o 
  -6   3   2     1174.55     1258.12     45.49 o 
  -5   3   2     1484.96     1530.79     47.40 o 
  -4   3   2      583.72      526.64     31.70 o 
  -3   3   2      104.66      124.92     16.14 o 
  -2   3   2     4184.41     4273.86    119.81 o 
  -1   3   2       21.05       11.51     17.48 o 
   0   3   2       33.18       35.24     32.02 o 
   1   3   2      100.24      112.82     13.88 o 
   2   3   2     2677.83     2820.07     62.08 o 
   3   3   2     1130.26     1326.79     43.24 o 
   4   3   2      689.78      638.14     38.82 o 
   5   3   2     1774.68     1978.50     59.55 o 
   6   3   2      104.30      113.24     24.85 o 
   7   3   2      105.99       68.24     43.56 o 
   8   3   2      249.71      271.98     49.98 o 
   9   3   2       19.69       53.66     28.82 o 
  10   3   2      153.04      115.20     37.58 o 
  11   3   2        4.87       35.78     32.32 o 
  12   3   2       72.38       85.31     57.39 o 
  13   3   2      136.49       81.94     59.65 o 
  14   3   2       75.70       94.94    163.19 o 
  15   3   2      235.29      190.02     43.71 o 
  16   3   2       76.12      218.15    185.19 o 
 -15   4   2      192.43      143.00     96.63 o 
 -14   4   2      207.35      260.66    150.15 o 
 -13   4   2       56.96       -0.84    104.34 o 
 -12   4   2       85.66      105.60     53.81 o 
 -11   4   2      147.52      161.95    124.10 o 
 -10   4   2     2372.28     2392.39     74.37 o 
  -9   4   2       72.15       61.31     26.54 o 
  -8   4   2     2726.92     2911.28     61.46 o 
  -7   4   2       67.44       73.55     28.57 o 
  -6   4   2     1211.35     1158.52     26.74 o 
  -5   4   2      810.96      858.03     23.75 o 
  -4   4   2     2004.52     2011.89     48.94 o 
  -3   4   2      405.74      417.27     48.24 o 
  -2   4   2     2881.51     2881.37     84.50 o 
  -1   4   2      944.73      854.89     45.31 o 
   0   4   2      826.13      871.86     47.90 o 
   1   4   2     1357.74     1299.21     37.44 o 
   2   4   2     1122.60     1041.65     38.26 o 
   3   4   2      380.86      475.89     31.99 o 
   4   4   2      358.78      349.28     28.07 o 
   5   4   2      686.69      705.37     42.65 o 
   6   4   2      753.02      855.14     46.00 o 
   7   4   2      458.50      498.42     55.13 o 
   8   4   2     3236.95     3132.39     92.25 o 
   9   4   2      818.39      769.70     50.24 o 
  10   4   2      328.15      303.50     40.52 o 
  11   4   2      190.05      166.64     37.36 o 
  12   4   2       69.01      183.52     62.25 o 
  13   4   2       54.66      137.04     62.76 o 
  14   4   2      210.96       14.55    158.75 o 
  15   4   2       29.67       26.99     52.19 o 
  16   4   2      132.16      140.19    174.95 o 
 -16   5   2      211.29       97.07    170.19 o 
 -15   5   2      117.30      201.87     94.31 o 
 -14   5   2      115.38       76.83    142.01 o 
 -13   5   2      867.26      700.86    115.72 o 
 -12   5   2      123.24      130.46     55.27 o 
 -11   5   2      184.67       36.93    120.37 o 
 -10   5   2      300.93      235.76     42.18 o 
  -9   5   2      285.98      361.52    109.20 o 
  -8   5   2     1266.31     1244.94     41.34 o 
  -7   5   2      382.19      339.29     27.35 o 
  -6   5   2       21.80       21.38     13.00 o 
  -5   5   2     1110.98     1014.57     36.57 o 
  -4   5   2      565.39      524.07     28.79 o 
  -3   5   2      692.69      704.06     47.39 o 
  -2   5   2      167.27      189.64     30.76 o 
  -1   5   2      138.95      133.79     28.94 o 
   0   5   2       16.76       60.55     27.70 o 
   1   5   2       38.64       42.10     30.37 o 
   2   5   2      742.64      919.05     38.10 o 
   3   5   2      302.35      329.56     26.55 o 
   4   5   2     2717.67     2713.99     70.97 o 
   5   5   2      620.36      668.97     41.95 o 
   6   5   2       46.55       44.45     26.07 o 
   7   5   2      594.23      625.09     60.94 o 
   8   5   2      337.09      418.17     63.57 o 
   9   5   2       22.54       38.17     33.93 o 
  10   5   2      360.15      341.24     43.26 o 
  11   5   2      215.30      232.43     42.42 o 
  12   5   2       89.46        1.62     65.51 o 
  13   5   2       18.43       81.07     68.03 o 
  14   5   2      332.86      331.06    167.19 o 
  15   5   2       83.96       62.75     50.50 o 
 -15   6   2       84.68       -9.12     97.55 o 
 -14   6   2       42.82     -117.71    145.06 o 
 -13   6   2        5.44      233.87    110.16 o 
 -12   6   2       71.62      100.61     59.10 o 
 -11   6   2       86.28      137.18    118.95 o 
 -10   6   2      211.01      152.77     39.04 o 
  -9   6   2       19.04      112.32    110.37 o 
  -8   6   2      412.68      412.58     51.35 o 
  -7   6   2      389.56      398.28     35.88 o 
  -6   6   2     2647.01     2781.00    122.89 o 
  -5   6   2      340.89      364.28     27.37 o 
  -4   6   2      342.55      393.73     24.83 o 
  -3   6   2      175.17      219.43     51.08 o 
  -2   6   2      690.86      702.00     49.05 o 
  -1   6   2       64.19       70.62     28.95 o 
   0   6   2     2134.58     2143.19     80.12 o 
   1   6   2      413.67      447.03     45.12 o 
   2   6   2      289.06      226.93     62.74 o 
   3   6   2      312.60      385.46     44.42 o 
   4   6   2      513.47      544.95     34.98 o 
   5   6   2      769.97      853.78     47.90 o 
   6   6   2      233.42      201.28     32.04 o 
   7   6   2      595.69      513.25     64.02 o 
   8   6   2       77.98       53.24     61.10 o 
   9   6   2        3.63      -12.90     35.55 o 
  10   6   2      186.58      195.27     41.34 o 
  11   6   2      180.77      165.14     42.24 o 
  12   6   2      180.72      248.39     73.72 o 
  13   6   2      220.56      271.84     69.93 o 
  14   6   2       91.21       40.68    162.08 o 
  15   6   2       11.75      -48.74     51.38 o 
 -12   7   2      399.73      401.41     78.90 o 
 -11   7   2       24.90       31.96     40.50 o 
 -10   7   2      247.92      245.56     41.54 o 
  -9   7   2       13.85     -106.62    106.62 o 
  -8   7   2     1620.64     1361.62     65.85 o 
  -7   7   2      115.41      135.74     35.56 o 
  -6   7   2      915.41      781.89     51.17 o 
  -5   7   2      263.10      244.27     42.90 o 
  -4   7   2      243.96      254.14     36.19 o 
  -3   7   2      286.98      206.47     55.94 o 
  -2   7   2     1262.31     1192.94     74.89 o 
  -1   7   2      474.97      489.29     45.76 o 
   0   7   2       18.88      -23.39     30.18 o 
   1   7   2      204.56      201.08     40.04 o 
   2   7   2      301.95      253.71     72.94 o 
   3   7   2      301.01      308.41     45.61 o 
   4   7   2       12.64       41.00     25.13 o 
   5   7   2      950.24      940.77     53.95 o 
   6   7   2      239.03      258.40     35.77 o 
   7   7   2       53.84       96.93     60.53 o 
   8   7   2       18.67      116.30     63.62 o 
   9   7   2       46.31       23.94     37.01 o 
  10   7   2       40.74       24.08     38.63 o 
  11   7   2      122.71      155.90     44.12 o 
  12   7   2      312.35      393.39     76.44 o 
  13   7   2       36.73       46.16     78.76 o 
  14   7   2       25.99     -161.95    161.95 o 
 -13   8   2       18.98      -53.17     75.60 o 
 -12   8   2      288.06      308.52     89.93 o 
 -11   8   2        9.43      -11.60     41.99 o 
 -10   8   2       28.49       44.58     40.65 o 
  -9   8   2       54.49        0.27     37.64 o 
  -8   8   2      487.78      342.28     70.89 o 
  -7   8   2      102.91      120.40     58.40 o 
  -6   8   2      107.58       86.18     34.05 o 
  -5   8   2     1039.42      904.27     58.75 o 
  -4   8   2      661.04      629.33     54.47 o 
  -3   8   2      514.88      378.48     65.12 o 
  -2   8   2     1824.03     1536.86     86.06 o 
  -1   8   2      535.21      544.12     52.64 o 
   0   8   2      119.05       60.37     38.19 o 
   1   8   2      574.76      578.32     59.91 o 
   2   8   2      984.64      961.47     94.39 o 
   3   8   2      625.12      544.13     90.83 o 
   4   8   2       54.21       65.17     47.34 o 
   5   8   2     1103.20     1112.06     84.07 o 
   6   8   2      835.11      818.05     75.24 o 
   7   8   2      667.04      620.11     93.66 o 
   8   8   2      769.16      884.19     99.93 o 
   9   8   2       44.98        7.37     52.63 o 
  10   8   2       18.25      -51.19     51.19 o 
  11   8   2      134.35      145.07     62.73 o 
  12   8   2      428.61      503.68    102.34 o 
  13   8   2       64.46      -96.16    100.04 o 
 -13   9   2      169.85      206.25     86.26 o 
 -12   9   2      245.08      205.43     93.23 o 
 -11   9   2        6.55      -45.10     45.10 o 
 -10   9   2      851.53      857.89     77.07 o 
  -9   9   2       21.63      -28.68     38.15 o 
  -6   9   2       93.70      102.08     35.84 o 
  -5   9   2      925.35      820.69     59.12 o 
  -4   9   2      615.05      553.16     53.56 o 
  -3   9   2      101.69       18.33     60.68 o 
  -2   9   2      321.51      288.20     67.60 o 
  -1   9   2      108.04      103.05     40.55 o 
   0   9   2       22.26       28.10     39.47 o 
   1   9   2       33.08       12.60     42.16 o 
   2   9   2      865.84      986.37    100.32 o 
   3   9   2      689.95      619.04    101.34 o 
   4   9   2      375.58      285.29     57.05 o 
   5   9   2      215.46      202.42     56.92 o 
   6   9   2      458.01      418.16     66.22 o 
   7   9   2      125.89      227.57     88.33 o 
   8   9   2       56.00       27.28     88.15 o 
   9   9   2        6.14       56.02     59.35 o 
  10   9   2      351.04      313.68     71.22 o 
  11   9   2       43.80       53.43     66.83 o 
  12   9   2       46.60      220.50    108.95 o 
 -11  10   2        6.46       22.93     52.58 o 
 -10  10   2      643.82      648.32     76.93 o 
  -9  10   2        9.00       38.72     44.90 o 
  -8  10   2       90.95      206.52     78.26 o 
  -6  10   2      145.69       60.08     38.78 o 
  -5  10   2       80.41       76.61     46.06 o 
  -4  10   2      303.77      195.35     43.57 o 
  -3  10   2      193.68      295.00     65.96 o 
  -2  10   2     1190.41     1092.54     83.25 o 
  -1  10   2      125.07       94.65     42.97 o 
   0  10   2      804.78      723.92     68.41 o 
   1  10   2       14.67       31.96     46.78 o 
   2  10   2     1264.85      972.03    104.30 o 
   3  10   2       85.25      145.18     92.94 o 
   4  10   2       60.00       50.75     51.53 o 
   5  10   2      135.15      143.09     56.00 o 
   6  10   2      202.82      298.31     64.19 o 
   7  10   2       26.15      -62.96     90.81 o 
   8  10   2       53.43      -27.57    100.88 o 
   9  10   2       67.96      134.47     67.11 o 
  10  10   2      318.51      399.05     78.94 o 
  11  10   2       13.94      148.06     72.60 o 
 -10  11   2       10.94       46.99     54.41 o 
  -9  11   2        8.05      -15.13     47.01 o 
  -8  11   2      100.92       67.59     80.07 o 
  -5  11   2      106.93      115.23     49.86 o 
  -4  11   2      227.21      197.56     46.33 o 
  -3  11   2       89.75      121.79     65.16 o 
  -2  11   2       39.54       64.45     66.73 o 
  -1  11   2        8.69      -34.05     41.15 o 
   0  11   2        1.23       -0.45     46.85 o 
   1  11   2       21.59        2.22     48.15 o 
   2  11   2      138.47       72.21     96.36 o 
   3  11   2      289.04      508.52    105.22 o 
   4  11   2      171.73       81.21     56.39 o 
   5  11   2       57.64       83.58     58.69 o 
   6  11   2      106.80       87.52     59.01 o 
   7  11   2        7.26      118.62    107.23 o 
   8  11   2      157.43      238.92    113.40 o 
   9  11   2       47.59      -54.62    126.87 o 
  -8  12   2      356.76      483.53     96.96 o 
  -7  12   2        7.61       43.40     93.27 o 
  -5  12   2       96.12       43.47     52.53 o 
  -4  12   2      181.42      153.63     47.57 o 
  -3  12   2      240.71      223.82     71.28 o 
  -2  12   2       95.49       -6.99     70.66 o 
  -1  12   2       17.44      -18.34     49.05 o 
   0  12   2      134.48       85.09     54.90 o 
   1  12   2        5.25       -8.92     50.02 o 
   2  12   2      208.48      177.95    104.93 o 
   3  12   2       98.65       41.28    105.95 o 
   4  12   2      114.96       81.51    121.24 o 
   5  12   2      286.83      278.25     72.42 o 
   6  12   2       21.94       43.92     64.25 o 
   7  12   2       91.92      187.41    119.15 o 
  -4  13   2       36.85       66.14     50.84 o 
  -3  13   2      230.92      286.02     77.62 o 
  -2  13   2       30.89       78.98     77.52 o 
  -1  13   2       22.81        3.05     54.93 o 
   0  13   2        0.63      -26.98     53.35 o 
   1  13   2       53.15      167.96    125.82 o 
   2  13   2       38.78      210.73    112.68 o 
   3  13   2       23.11      -45.82    106.34 o 
  -4 -13   3      165.46       79.05    125.28 o 
  -3 -13   3       23.76      103.06     97.98 o 
  -2 -13   3       39.94       33.60     94.48 o 
  -1 -13   3       96.21      -48.79    117.40 o 
   0 -13   3        3.52       -1.19     69.09 o 
   1 -13   3       96.53       32.94    119.01 o 
   2 -13   3      121.48      227.16     92.40 o 
   3 -13   3        4.76      -61.54     82.13 o 
  -7 -12   3      162.57      220.69    120.47 o 
  -6 -12   3      139.55      148.32    119.18 o 
  -5 -12   3       88.13      106.85     46.43 o 
  -4 -12   3       94.59      256.89    116.96 o 
  -3 -12   3       99.49        2.40     93.81 o 
  -2 -12   3      208.24      163.12     91.91 o 
  -1 -12   3       16.49      -25.61    109.08 o 
   0 -12   3      103.82       15.54     62.10 o 
   1 -12   3       13.80       19.43     49.37 o 
   2 -12   3      156.58      142.75     83.77 o 
   3 -12   3       96.54      122.20     78.47 o 
   4 -12   3       29.83     -107.37    107.37 o 
   5 -12   3      333.85      346.79     69.33 o 
   6 -12   3        0.21       63.77     47.60 o 
 -10 -11   3       19.87        1.03     64.48 o 
  -9 -11   3       59.78      -36.71    125.77 o 
  -8 -11   3      128.45      252.71    110.25 o 
  -7 -11   3       19.60      -99.30     99.30 o 
  -6 -11   3       40.41       80.85     58.02 o 
  -5 -11   3        6.38      -37.82     37.82 o 
  -4 -11   3      312.13      182.90    105.96 o 
  -3 -11   3      287.18      286.61     91.09 o 
  -2 -11   3      140.15      178.31     87.53 o 
  -1 -11   3       61.40       63.35     99.19 o 
   0 -11   3        4.37       60.69     59.54 o 
   1 -11   3       60.76       85.35    100.21 o 
   2 -11   3      159.92      222.42     87.62 o 
   3 -11   3       86.33       47.48     71.82 o 
   4 -11   3       58.91       38.96     43.63 o 
   5 -11   3       56.87       32.93     53.66 o 
   6 -11   3       94.52       89.34     45.19 o 
   7 -11   3        0.90      -27.69     69.46 o 
   8 -11   3       30.30      -36.81     67.14 o 
 -11 -10   3        8.05      -59.21     59.21 o 
 -10 -10   3      130.63      248.59     69.51 o 
  -9 -10   3       43.51       79.79     61.29 o 
  -8 -10   3      133.51      112.90     69.76 o 
  -7 -10   3      193.23      321.62     74.30 o 
  -6 -10   3      297.10      441.50    125.72 o 
  -5 -10   3      124.00      103.99     39.19 o 
  -4 -10   3       34.06       84.58     36.98 o 
  -3 -10   3       84.19       89.17     61.20 o 
  -2 -10   3     1273.63     1137.57     98.72 o 
  -1 -10   3      232.88      263.62     41.09 o 
   0 -10   3      206.34      272.07     44.42 o 
   1 -10   3      150.33      236.39     40.17 o 
   2 -10   3      421.87      286.65     75.91 o 
   3 -10   3      403.15      327.19     73.27 o 
   4 -10   3      234.08      253.24     49.51 o 
   5 -10   3      286.46      223.08     55.18 o 
   6 -10   3      171.62      175.74     47.90 o 
   7 -10   3       89.57       81.09     67.20 o 
   8 -10   3       99.37      105.58     64.14 o 
   9 -10   3      184.64      142.04     47.93 o 
 -13  -9   3      162.90        8.48    110.02 o 
 -12  -9   3      238.84      291.63     97.37 o 
 -11  -9   3       69.89      516.54    174.58 o 
 -10  -9   3      572.11      653.99     60.45 o 
  -9  -9   3      123.92       25.97    121.55 o 
  -8  -9   3      313.45      414.63     63.41 o 
  -7  -9   3       15.45      -49.33     56.60 o 
  -6  -9   3      132.34      215.43    118.93 o 
  -5  -9   3      169.16      184.62     32.45 o 
  -4  -9   3      270.56      271.00     41.76 o 
  -3  -9   3      692.32      743.78     67.90 o 
  -2  -9   3      860.72      843.91     67.11 o 
  -1  -9   3      110.80       92.46     33.83 o 
   0  -9   3       12.23       80.92     38.89 o 
   1  -9   3      137.18      145.73     33.79 o 
   2  -9   3      907.79      773.11     82.94 o 
   3  -9   3      670.44      601.56     77.89 o 
   4  -9   3      140.90      116.28     33.88 o 
   5  -9   3      703.47      648.73     47.57 o 
   6  -9   3        6.53        1.48     38.25 o 
   7  -9   3      245.14      168.93     52.66 o 
   8  -9   3      130.73      135.82     49.21 o 
   9  -9   3       17.69       72.85    113.56 o 
 -14  -8   3      353.34      335.68    196.84 o 
 -13  -8   3       19.84      154.15     86.00 o 
 -12  -8   3      286.77      256.41     86.13 o 
 -11  -8   3       62.11      192.99    158.80 o 
 -10  -8   3       51.36       28.07     40.63 o 
  -9  -8   3      468.77      521.96     41.60 o 
  -8  -8   3      515.59      611.10     60.13 o 
  -7  -8   3      432.04      417.43     57.49 o 
  -6  -8   3       33.75       46.75     28.11 o 
  -5  -8   3      177.14      183.51     30.19 o 
  -4  -8   3      243.29      272.05     31.35 o 
  -3  -8   3      629.26      610.12     49.22 o 
  -2  -8   3      971.96     1005.36     52.53 o 
  -1  -8   3      556.99      630.06     34.48 o 
   0  -8   3      620.17      652.41     37.19 o 
   1  -8   3      444.19      442.81     31.63 o 
   2  -8   3      894.23      761.73     56.91 o 
   3  -8   3      204.61      267.95     49.22 o 
   4  -8   3      226.11      194.02     27.14 o 
   5  -8   3     1924.02     1875.82     53.62 o 
   6  -8   3      845.09      805.36     70.41 o 
   7  -8   3      370.93      342.95     46.51 o 
   8  -8   3      326.05      270.79     42.18 o 
   9  -8   3       90.22      124.97     85.72 o 
  10  -8   3      222.55      179.90     50.34 o 
  11  -8   3      204.21       52.49    145.33 o 
  12  -8   3      102.13       12.78    122.68 o 
 -15  -7   3        1.64       80.68     51.43 o 
 -14  -7   3       52.37      202.58    187.99 o 
 -13  -7   3      103.56      227.61     80.08 o 
 -12  -7   3      404.65      461.84     73.77 o 
 -11  -7   3       50.50      231.24    155.92 o 
 -10  -7   3        2.84       37.55     33.76 o 
  -9  -7   3      216.66      226.30     33.77 o 
  -8  -7   3      659.49      622.73     56.62 o 
  -7  -7   3      939.43     1093.65     61.38 o 
  -6  -7   3      291.87      344.10     32.56 o 
  -5  -7   3      484.25      510.42     35.71 o 
  -4  -7   3       87.15      110.23     25.30 o 
  -3  -7   3      301.33      215.43     41.87 o 
  -2  -7   3      313.22      263.02     40.26 o 
  -1  -7   3      112.82      131.20     21.78 o 
   0  -7   3        6.34       22.35     20.96 o 
   1  -7   3      412.54      427.40     25.17 o 
   2  -7   3     1211.51     1117.56     41.93 o 
   3  -7   3       59.00       59.76     38.17 o 
   4  -7   3      377.76      348.95     25.07 o 
   5  -7   3      832.04      805.18     38.35 o 
   6  -7   3     3119.09     2701.00    132.80 o 
   7  -7   3      387.14      347.72     49.26 o 
   8  -7   3      212.81       69.73     57.39 o 
   9  -7   3       29.01     -121.58    128.01 o 
  10  -7   3       27.11       50.73     45.54 o 
  11  -7   3       46.90      -43.36    139.70 o 
  12  -7   3      383.90      342.05    126.16 o 
  13  -7   3       24.00      -41.08    117.81 o 
  14  -7   3      140.11      100.86    187.99 o 
 -15  -6   3        5.96       -9.73     91.90 o 
 -14  -6   3       34.25       74.03    183.30 o 
 -13  -6   3        5.57      -77.85     77.85 o 
 -12  -6   3       72.82      160.09     82.77 o 
 -11  -6   3      378.08      344.58    155.57 o 
 -10  -6   3      302.09      298.64     39.65 o 
  -9  -6   3      297.32      284.69     33.44 o 
  -8  -6   3     2620.89     2867.55     78.49 o 
  -7  -6   3      381.17      446.65     52.30 o 
  -6  -6   3      642.02      738.22     39.00 o 
  -5  -6   3      118.58      124.79     25.83 o 
  -4  -6   3      391.09      356.32     27.98 o 
  -3  -6   3      312.22      299.54     39.91 o 
  -2  -6   3      277.00      267.19     37.06 o 
  -1  -6   3      100.11      137.53     20.21 o 
   0  -6   3     4273.28     4409.52     69.35 o 
   1  -6   3       92.77      111.29     17.36 o 
   2  -6   3     3741.72     3853.05     66.32 o 
   3  -6   3      568.40      575.26     37.22 o 
   4  -6   3      238.21      272.96     25.32 o 
   5  -6   3      320.96      320.77     33.31 o 
   6  -6   3      369.03      292.08    105.64 o 
   7  -6   3      107.16      165.00     56.04 o 
   8  -6   3      815.28      744.72     61.61 o 
   9  -6   3      495.07      605.65    133.23 o 
  10  -6   3      764.48      762.83     52.97 o 
  11  -6   3      150.70       84.49    142.23 o 
  12  -6   3       28.81     -118.02    118.02 o 
  13  -6   3      108.08      103.45    116.67 o 
  14  -6   3      550.73      584.16    189.63 o 
 -16  -5   3      110.24       -2.43    207.83 o 
 -15  -5   3       19.62       -6.43     90.52 o 
 -14  -5   3      114.82      152.80    180.90 o 
 -13  -5   3      859.62      858.03     74.41 o 
 -12  -5   3      114.65      195.81     69.65 o 
 -11  -5   3      525.55      550.28     50.67 o 
 -10  -5   3      651.92      682.80     42.07 o 
  -9  -5   3       27.93       37.84     25.30 o 
  -8  -5   3      163.29      246.04     44.45 o 
  -7  -5   3      207.26      276.47     42.98 o 
  -6  -5   3      570.73      618.85     33.33 o 
  -5  -5   3      184.41      219.51     27.71 o 
  -4  -5   3     1377.26     1424.55     42.91 o 
  -3  -5   3      347.83      342.59     38.98 o 
  -2  -5   3     2102.32     2214.14     56.70 o 
  -1  -5   3      457.40      440.32     22.28 o 
   0  -5   3       57.17       55.70     20.67 o 
   1  -5   3     1362.61     1393.36     33.57 o 
   2  -5   3     2468.71     2820.52     63.45 o 
   3  -5   3     1247.69     1398.05     45.99 o 
   4  -5   3      972.92     1002.30     32.28 o 
   5  -5   3      658.61      615.76     34.16 o 
   6  -5   3      226.99      276.77     97.39 o 
   7  -5   3      699.02      665.59     57.25 o 
   8  -5   3       46.98       18.92     52.34 o 
   9  -5   3      759.41      829.28    136.01 o 
  10  -5   3     1316.90     1292.23     60.44 o 
  11  -5   3       27.42       -3.48     67.98 o 
  12  -5   3      328.94      309.25    121.61 o 
  13  -5   3      324.17      257.84    117.57 o 
  14  -5   3      178.13      201.92    180.02 o 
 -16  -4   3      418.94      552.62    203.98 o 
 -15  -4   3        6.82      -49.45     88.97 o 
 -14  -4   3      899.51     1071.38    195.11 o 
 -13  -4   3       58.27        5.00     69.32 o 
 -12  -4   3       91.91      129.71     67.56 o 
 -11  -4   3      430.06      427.58     46.10 o 
 -10  -4   3     1556.17     1657.12     51.54 o 
  -9  -4   3      208.44      217.29     26.97 o 
  -8  -4   3      122.03      160.71     39.45 o 
  -7  -4   3      348.52      366.81     41.13 o 
  -6  -4   3     1846.92     1956.80     49.58 o 
  -5  -4   3      345.01      334.69     27.89 o 
  -4  -4   3     2659.82     2839.67     58.70 o 
  -3  -4   3     1185.67     1328.97     59.68 o 
  -2  -4   3     1276.20     1173.69     57.02 o 
  -1  -4   3      553.57      553.84     22.90 o 
   0  -4   3     1989.37     1908.48     38.05 o 
   1  -4   3      635.71      628.96     30.84 o 
   2  -4   3      799.21      930.77     40.77 o 
   3  -4   3     1617.75     1768.13     48.51 o 
   4  -4   3      419.78      431.75     25.34 o 
   5  -4   3     1606.08     1678.70     44.08 o 
   6  -4   3     1384.65     1469.64     52.95 o 
   7  -4   3      218.37      137.95     46.95 o 
   8  -4   3      173.05      203.29     48.47 o 
   9  -4   3      259.90      306.11    129.37 o 
  10  -4   3     1634.43     1536.32     44.33 o 
  11  -4   3      850.76      762.64    140.15 o 
  12  -4   3      178.23      190.85     55.10 o 
  13  -4   3       22.16      -12.16    112.05 o 
  14  -4   3       24.88       45.80    163.88 o 
  15  -4   3      114.51       15.39    108.05 o 
 -17  -3   3       12.88      -73.38    166.56 o 
 -16  -3   3      338.07      655.78    212.82 o 
 -15  -3   3        6.33      -41.13    121.09 o 
 -14  -3   3      767.59      823.57    185.84 o 
 -13  -3   3      248.22       75.06    149.21 o 
 -12  -3   3     1051.19     1157.46     66.41 o 
 -11  -3   3      159.12      199.66     74.05 o 
 -10  -3   3       58.82       24.52     28.86 o 
  -9  -3   3      586.13      604.39     32.47 o 
  -8  -3   3     1115.84     1159.48     45.82 o 
  -7  -3   3      263.71      277.82     36.28 o 
  -6  -3   3      665.08      626.61     29.94 o 
  -5  -3   3     2339.96     2423.63     51.31 o 
  -4  -3   3      949.58     1007.60     34.56 o 
  -3  -3   3     3004.13     3000.81     75.97 o 
  -2  -3   3     3924.27     3770.98    130.66 o 
  -1  -3   3      454.15      480.46     19.76 o 
   0  -3   3      117.29      102.94     20.03 o 
   1  -3   3      391.74      395.02     20.52 o 
   2  -3   3     2810.74     2772.92     68.05 o 
   3  -3   3     1171.45     1297.65     52.27 o 
   4  -3   3     3288.27     3346.49     62.18 o 
   5  -3   3      421.37      438.68     27.40 o 
   6  -3   3      474.79      513.78     34.77 o 
   7  -3   3      229.53      178.98     43.66 o 
   8  -3   3      172.26      186.62     44.22 o 
   9  -3   3      148.08      128.22     19.41 o 
  10  -3   3      142.57       75.77     39.48 o 
  11  -3   3      110.80      164.95    140.99 o 
  12  -3   3      140.44       71.74     50.87 o 
  13  -3   3       31.06       20.60    111.52 o 
  14  -3   3      196.14      394.42    173.86 o 
  15  -3   3       10.30      -99.97    102.89 o 
  16  -3   3      198.27        8.32    185.58 o 
 -17  -2   3       12.88       39.12    157.94 o 
 -16  -2   3      576.63      605.37    208.00 o 
 -15  -2   3       14.05      270.18    122.53 o 
 -14  -2   3      902.13      986.18    175.64 o 
 -13  -2   3        3.81       63.85    137.04 o 
 -12  -2   3      157.97       89.56     46.60 o 
 -11  -2   3      160.19      157.73     22.53 o 
 -10  -2   3      295.02      326.84     28.51 o 
  -9  -2   3      150.27      124.09     18.26 o 
  -8  -2   3     2204.49     2174.91     51.85 o 
  -7  -2   3     1481.66     1703.75     45.79 o 
  -6  -2   3      158.51      140.97     17.20 o 
  -5  -2   3      176.21      216.88     21.56 o 
  -4  -2   3      534.43      542.93     22.99 o 
  -3  -2   3     1051.33      968.53     49.74 o 
  -2  -2   3    22676.82    22436.86    519.61 o 
  -1  -2   3     6528.13     6105.04     91.93 o 
   0  -2   3      283.27      259.97     20.91 o 
   1  -2   3      198.52      202.11     17.80 o 
   2  -2   3     5907.99     5736.89    111.11 o 
   3  -2   3      969.36     1042.49     41.62 o 
   4  -2   3      943.40      899.93     30.14 o 
   5  -2   3     1026.69     1145.62     33.77 o 
   6  -2   3       89.84      105.47     23.19 o 
   7  -2   3     1428.51     1403.23     55.07 o 
   8  -2   3     1179.36     1150.96     51.68 o 
   9  -2   3      190.63      211.25     19.48 o 
  10  -2   3      102.64       45.25     40.21 o 
  11  -2   3      899.87      761.13    146.31 o 
  12  -2   3      177.49      110.99     52.57 o 
  13  -2   3        9.29      -47.47     47.47 o 
  14  -2   3      586.46      381.07    163.52 o 
  15  -2   3      180.42      239.44    111.29 o 
  16  -2   3      190.67       85.04    180.12 o 
 -17  -1   3        8.18      -43.42    146.27 o 
 -16  -1   3        6.51     -114.26    175.64 o 
 -15  -1   3        3.71      -59.59    105.15 o 
 -14  -1   3      207.22      296.76    170.31 o 
 -13  -1   3      114.31       85.91    133.21 o 
 -12  -1   3      658.63      874.47    146.73 o 
 -11  -1   3     1274.54     1373.45     73.50 o 
 -10  -1   3     1689.53     1644.17     39.43 o 
  -9  -1   3       27.47       39.51     13.56 o 
  -8  -1   3     1232.21     1267.87     36.81 o 
  -7  -1   3     1141.64     1069.23     34.13 o 
  -6  -1   3     1098.37     1038.42     52.56 o 
  -5  -1   3      762.24      784.34     24.86 o 
  -4  -1   3      423.82      460.02     22.91 o 
  -3  -1   3    11730.74    11161.78    262.99 o 
  -2  -1   3     3693.29     3583.76     97.95 o 
  -1  -1   3     1364.53     1289.02     40.25 o 
   0  -1   3       99.25      124.64     27.15 o 
   1  -1   3     1378.20     1310.49     27.63 o 
   2  -1   3     9234.37     8808.87    159.97 o 
   3  -1   3     1653.76     1602.84     55.34 o 
   4  -1   3     7730.92     7423.17    109.67 o 
   5  -1   3      330.04      355.19     32.42 o 
   6  -1   3      786.22      764.11     37.54 o 
   7  -1   3      621.56      618.66     43.91 o 
   8  -1   3      617.40      627.58     26.08 o 
   9  -1   3       26.66      -23.56     23.56 o 
  10  -1   3     1198.59     1097.59     50.19 o 
  11  -1   3      497.72      494.67     62.73 o 
  12  -1   3       78.15       52.35     49.86 o 
  13  -1   3      979.20      912.03     58.52 o 
  14  -1   3      121.04       99.30    161.92 o 
  15  -1   3      102.66      111.43    112.71 o 
  16  -1   3       86.06     -160.57    187.31 o 
 -17   0   3      129.56      271.78    155.80 o 
 -16   0   3      278.48      307.33    185.41 o 
 -15   0   3       17.16       27.07    102.58 o 
 -14   0   3      483.00      365.08    150.54 o 
 -13   0   3        5.57     -119.02    119.02 o 
 -12   0   3       88.31      165.55    122.36 o 
 -11   0   3        6.69      -35.66     50.21 o 
 -10   0   3     1859.88     1707.27     38.76 o 
  -9   0   3       38.49       42.86     12.68 o 
  -8   0   3      372.35      366.50     24.16 o 
  -7   0   3     2104.97     2446.78     63.83 o 
  -6   0   3     2886.42     2827.46     66.86 o 
  -5   0   3     2724.44     2760.50     61.87 o 
  -4   0   3      438.98      471.47     23.22 o 
  -3   0   3     1599.96     1686.54     56.58 o 
  -2   0   3    30703.21    28979.21    661.34 o 
  -1   0   3     2965.66     2675.25     57.56 o 
   0   0   3       56.07       67.60     20.24 o 
   1   0   3      384.71      353.47     15.22 o 
   2   0   3     3068.36     2999.50     45.20 o 
   3   0   3     1981.71     2071.81     41.18 o 
   4   0   3      219.42      201.73      9.19 o 
   5   0   3      165.41      184.71     29.48 o 
   6   0   3      895.97      807.29     70.98 o 
   7   0   3      644.09      637.23     44.51 o 
   8   0   3      388.52      360.68     41.77 o 
   9   0   3      231.68      245.66     30.13 o 
  10   0   3     3251.11     3071.45     82.23 o 
  11   0   3      169.86      114.36     63.05 o 
  12   0   3      439.58      292.37     53.46 o 
  13   0   3      326.02      243.06     51.79 o 
  14   0   3      592.30      602.89    158.70 o 
  15   0   3        1.37      -24.94    108.29 o 
  16   0   3      129.29      115.52    183.42 o 
 -17   1   3        7.93       87.69    147.99 o 
 -16   1   3        6.16      -95.85    176.78 o 
 -15   1   3        3.74       40.10    101.22 o 
 -14   1   3      207.02      271.78    161.19 o 
 -13   1   3      117.23      172.37    119.77 o 
 -12   1   3      663.92      719.99     52.20 o 
 -11   1   3     1272.05     1299.50     70.89 o 
 -10   1   3     1715.09     1612.79     54.16 o 
  -9   1   3       28.76       22.80     12.29 o 
  -8   1   3     1215.57     1276.78     50.08 o 
  -7   1   3     1131.62     1085.73     48.01 o 
  -6   1   3      757.44      742.97     35.00 o 
  -5   1   3      782.26      793.92     34.61 o 
  -4   1   3      436.16      428.77     24.36 o 
  -3   1   3     6390.72     6702.62    124.91 o 
  -2   1   3     2448.35     2384.00     55.23 o 
  -1   1   3     1367.52     1337.94     38.74 o 
   0   1   3       99.22       75.85     24.58 o 
   1   1   3     1367.67     1379.23     28.69 o 
   2   1   3     9220.31     8982.13    148.12 o 
   3   1   3     1668.16     1683.50     35.48 o 
   4   1   3     7802.51     7319.17    137.07 o 
   5   1   3      340.30      327.02     28.49 o 
   6   1   3      780.51      761.86     38.14 o 
   7   1   3      629.74      773.55     47.91 o 
   8   1   3      617.05      653.35     46.54 o 
   9   1   3       25.44       14.41     23.63 o 
  10   1   3     1201.20     1176.08     51.57 o 
  11   1   3      498.62      543.00     68.87 o 
  12   1   3       80.23       73.28     52.74 o 
  13   1   3      983.71      966.54     62.41 o 
  14   1   3      119.06        2.15    154.37 o 
  15   1   3      103.25       94.92     43.22 o 
  16   1   3       85.20      -41.77    178.38 o 
 -17   2   3       11.28       20.92    138.68 o 
 -16   2   3      586.41      719.14    161.30 o 
 -15   2   3       14.11      -33.03     97.77 o 
 -14   2   3      912.86      797.51    168.63 o 
 -13   2   3        3.62       -2.87    110.50 o 
 -12   2   3      151.41      137.09     44.82 o 
 -11   2   3      257.87      341.57     60.75 o 
 -10   2   3      287.53      296.09     35.93 o 
  -9   2   3      146.48      131.85     24.90 o 
  -8   2   3     2201.50     2296.20     69.06 o 
  -7   2   3     1487.48     1613.11     58.78 o 
  -6   2   3      162.80      130.87     21.88 o 
  -5   2   3      172.36      184.71     22.23 o 
  -4   2   3      501.93      547.95     28.18 o 
  -3   2   3      388.29      428.59     24.21 o 
  -2   2   3    11814.51    12307.96    217.82 o 
  -1   2   3     6605.67     6467.81    119.57 o 
   0   2   3      282.57      291.40     16.72 o 
   1   2   3      204.31      205.95     13.57 o 
   2   2   3     3918.09     4126.84     64.55 o 
   3   2   3      566.16      643.80     21.11 o 
   4   2   3      925.80      879.04     19.53 o 
   5   2   3     1036.60     1066.85     43.17 o 
   6   2   3       92.34      107.42     22.74 o 
   7   2   3     1427.08     1352.02     57.27 o 
   8   2   3     1165.38     1228.93     57.72 o 
   9   2   3      184.64      202.02     31.05 o 
  10   2   3      100.11      121.52     33.88 o 
  11   2   3      223.14      204.68     71.56 o 
  12   2   3      178.22      151.36     52.69 o 
  13   2   3        8.41      -13.98     52.12 o 
  14   2   3      588.75      624.80    167.68 o 
  15   2   3      180.52      107.74     44.99 o 
  16   2   3      192.42      283.02    186.20 o 
 -17   3   3       12.37      -50.06    138.44 o 
 -16   3   3      337.19       70.54    178.46 o 
 -15   3   3        6.48      -37.10     95.11 o 
 -14   3   3      774.85      863.44    151.77 o 
 -13   3   3      233.30      256.19    111.09 o 
 -12   3   3     1105.86     1045.49     63.49 o 
 -11   3   3      163.37      128.80     59.25 o 
 -10   3   3       57.33       25.52     36.88 o 
  -9   3   3      589.34      605.00     38.21 o 
  -8   3   3     1113.27     1191.51     55.61 o 
  -7   3   3      261.82      280.95     43.38 o 
  -6   3   3      619.83      665.84     36.51 o 
  -5   3   3     2351.62     2422.52     64.17 o 
  -4   3   3      911.50      920.38     38.79 o 
  -3   3   3     1891.49     2007.44     51.24 o 
  -2   3   3     1364.80     1428.30     30.06 o 
  -1   3   3      455.40      473.61     23.66 o 
   0   3   3      117.27      112.67     13.55 o 
   1   3   3      380.71      400.50     22.75 o 
   2   3   3     1051.34     1193.59     38.37 o 
   3   3   3      792.69      953.51     39.77 o 
   4   3   3     3317.40     3356.16     78.52 o 
   5   3   3      427.47      426.44     20.62 o 
   6   3   3      481.32      488.91     15.31 o 
   7   3   3      226.42      178.05     46.00 o 
   8   3   3      179.93      126.75     46.83 o 
   9   3   3      155.42      176.45     33.36 o 
  10   3   3      144.02       91.61     37.83 o 
  11   3   3       46.37       64.16     32.56 o 
  12   3   3      139.02      127.97     61.30 o 
  13   3   3       33.39      145.69     60.27 o 
  14   3   3      193.64       90.06    153.99 o 
  15   3   3        9.70      -41.80     41.80 o 
  16   3   3      198.81       27.22     86.06 o 
 -16   4   3      431.99      544.16    153.32 o 
 -15   4   3        6.89      -22.41     91.62 o 
 -14   4   3      921.10      897.52    147.65 o 
 -13   4   3       57.25      104.17    108.87 o 
 -12   4   3       85.72      152.07     57.00 o 
 -11   4   3      895.22      976.87    137.06 o 
 -10   4   3     1550.21     1624.09     61.44 o 
  -9   4   3      210.98      231.00     32.49 o 
  -8   4   3      121.99      170.26     44.85 o 
  -7   4   3      341.88      372.68     44.96 o 
  -6   4   3     1850.25     1846.92     57.41 o 
  -5   4   3      350.39      289.42     20.79 o 
  -4   4   3     2674.64     2648.28     49.16 o 
  -3   4   3     1170.98     1163.29     61.07 o 
  -2   4   3      200.93      237.67     28.33 o 
  -1   4   3      560.57      468.46     36.75 o 
   0   4   3     1991.24     1926.69     70.32 o 
   1   4   3      660.73      661.18     29.82 o 
   2   4   3      789.99      765.26     58.83 o 
   3   4   3      838.36     1029.70     42.82 o 
   4   4   3      429.74      387.65     29.78 o 
   5   4   3     1607.98     1724.00     56.23 o 
   6   4   3     1390.16     1344.90     53.76 o 
   7   4   3      222.92      238.46     52.51 o 
   8   4   3      167.67       65.26     52.03 o 
   9   4   3      221.45      224.69     37.03 o 
  10   4   3     1633.67     1684.25     68.00 o 
  11   4   3      241.33      267.99     40.07 o 
  12   4   3      178.05      190.53     61.71 o 
  13   4   3       23.56      -33.95     62.58 o 
  14   4   3       24.91       93.94    152.25 o 
  15   4   3      117.56      114.54     55.99 o 
 -16   5   3      109.08      -45.24    165.44 o 
 -15   5   3       19.54      -86.05     86.05 o 
 -14   5   3      124.66      143.11    144.59 o 
 -13   5   3      854.12      797.08     65.79 o 
 -12   5   3      120.99       68.95     55.76 o 
 -11   5   3      645.50      797.96    128.13 o 
 -10   5   3      623.61      651.46     49.57 o 
  -9   5   3      398.06      328.25    112.48 o 
  -8   5   3      164.97      103.05     48.37 o 
  -7   5   3      206.02      213.90     28.21 o 
  -6   5   3      565.07      579.19     26.25 o 
  -5   5   3      183.92      197.28     20.70 o 
  -4   5   3     1394.03     1367.19     34.41 o 
  -3   5   3      359.38      314.02     35.40 o 
  -2   5   3     1387.88     1569.38     62.40 o 
  -1   5   3      461.65      571.47     43.71 o 
   0   5   3       57.16       77.02     44.38 o 
   1   5   3     1366.40     1347.20     67.57 o 
   2   5   3     2482.18     2525.36     87.39 o 
   3   5   3     1263.19     1402.40     54.71 o 
   4   5   3      959.65      927.66     44.59 o 
   5   5   3      658.23      640.12     37.90 o 
   6   5   3      190.85      199.00     31.02 o 
   7   5   3      692.63      654.53     63.96 o 
   8   5   3       44.69       43.53     57.77 o 
   9   5   3      412.02      411.34     43.60 o 
  10   5   3     1317.11     1314.94     65.64 o 
  11   5   3       23.06       26.80     36.50 o 
  12   5   3      328.62      296.38     64.92 o 
  13   5   3      322.14      384.28     67.14 o 
  14   5   3      178.54      298.55    159.98 o 
  15   5   3      136.35      133.33     59.14 o 
 -15   6   3        5.66       11.18     94.72 o 
 -14   6   3       33.51      111.95    143.01 o 
 -13   6   3        5.45      -49.47     63.00 o 
 -12   6   3       73.12       99.39     59.43 o 
 -11   6   3      387.98      266.43    118.29 o 
 -10   6   3      308.13      263.38     44.08 o 
  -9   6   3      447.11      512.14    114.04 o 
  -8   6   3     2629.42     2632.07     83.81 o 
  -7   6   3      383.79      337.33     34.33 o 
  -6   6   3     1015.34      977.24     86.91 o 
  -5   6   3      120.72       72.81     20.84 o 
  -4   6   3      374.71      396.84     26.29 o 
  -3   6   3      310.27      305.57     50.78 o 
  -2   6   3       15.34       17.63     25.97 o 
  -1   6   3      104.71       92.53     31.24 o 
   0   6   3     4273.23     4434.45    132.11 o 
   1   6   3       93.71       81.80     33.10 o 
   2   6   3     3731.99     3682.21    126.39 o 
   3   6   3      566.12      605.78     43.86 o 
   4   6   3      235.67      245.22     28.55 o 
   5   6   3      323.52      357.23     33.56 o 
   6   6   3      318.12      365.16     37.63 o 
   7   6   3      107.72       91.81     58.66 o 
   8   6   3      812.14      776.88     71.25 o 
   9   6   3      271.46      262.32     42.08 o 
  10   6   3      766.07      739.77     53.89 o 
  11   6   3       86.76       82.71     39.93 o 
  12   6   3       28.65      -17.13     69.85 o 
  13   6   3      108.23       97.15     72.65 o 
  14   6   3      551.02      466.93    163.28 o 
 -13   7   3      109.99       70.32     73.97 o 
 -12   7   3      390.88      449.98     80.49 o 
 -11   7   3       42.86        3.67     41.31 o 
 -10   7   3        2.83      -11.63     38.09 o 
  -9   7   3      215.63      232.29     48.89 o 
  -8   7   3      660.52      526.69     71.85 o 
  -7   7   3      937.16     1018.66     81.36 o 
  -6   7   3      313.80      301.02     29.02 o 
  -5   7   3      486.92      417.40     45.90 o 
  -4   7   3       82.47       48.10     29.02 o 
  -3   7   3      304.51      329.46     56.63 o 
  -2   7   3      314.10      349.56     58.21 o 
  -1   7   3      115.43      131.21     36.05 o 
   0   7   3        6.35       12.08     32.88 o 
   1   7   3      419.52      434.66     49.05 o 
   2   7   3     1210.24     1218.31     84.76 o 
   3   7   3       60.21       75.52     38.97 o 
   4   7   3      369.69      401.44     33.95 o 
   5   7   3      828.97      791.90     49.47 o 
   6   7   3     1854.81     1830.06     71.40 o 
   7   7   3      385.89      403.41     65.84 o 
   8   7   3      214.93      268.64     67.36 o 
   9   7   3        5.75       15.82     37.12 o 
  10   7   3       27.53       60.99     39.40 o 
  11   7   3       19.55      -22.31     39.65 o 
  12   7   3      385.40      399.08     77.33 o 
  13   7   3       26.13      112.43     76.95 o 
  14   7   3      140.49      -45.42    166.02 o 
 -13   8   3       19.14      -75.62     75.62 o 
 -12   8   3      287.03      162.77     87.19 o 
 -11   8   3       51.06      -43.13     43.13 o 
 -10   8   3       51.29       17.91     43.24 o 
  -9   8   3      469.91      450.32     61.85 o 
  -8   8   3      509.81      527.30     75.77 o 
  -7   8   3      428.89      400.64     71.74 o 
  -6   8   3       35.73       35.36     24.31 o 
  -5   8   3      174.17      164.98     44.01 o 
  -4   8   3      240.59      247.16     40.05 o 
  -3   8   3      632.00      544.28     65.14 o 
  -2   8   3      966.71      776.35     71.28 o 
  -1   8   3      554.20      499.62     52.25 o 
   0   8   3      619.92      701.21     62.95 o 
   1   8   3      436.84      451.20     55.19 o 
   2   8   3      893.79      963.54     93.03 o 
   3   8   3      203.07       49.18     76.18 o 
   4   8   3      213.86      210.94     51.41 o 
   5   8   3     1922.52     1790.30    100.29 o 
   6   8   3      263.00      254.62     57.57 o 
   7   8   3      378.91      529.03     93.66 o 
   8   8   3      322.17      296.01     91.86 o 
   9   8   3       11.41       -0.95     54.45 o 
  10   8   3      221.53      247.88     64.95 o 
  11   8   3      134.38      147.31     62.20 o 
  12   8   3      102.02       52.01     99.47 o 
  13   8   3        4.18       97.15    102.05 o 
 -13   9   3      169.15      -74.17     83.97 o 
 -12   9   3      243.44      292.05     98.37 o 
 -11   9   3       28.70       67.29     52.51 o 
 -10   9   3      579.04      607.88     74.26 o 
  -9   9   3       60.34       29.00     46.86 o 
  -8   9   3      315.16      201.40     71.99 o 
  -7   9   3       15.33      -48.24     66.87 o 
  -6   9   3       84.39       13.97     25.25 o 
  -5   9   3      172.53      129.89     43.83 o 
  -4   9   3      289.05      177.27     39.75 o 
  -3   9   3      689.55      587.59     69.14 o 
  -2   9   3      865.09      868.50     77.61 o 
  -1   9   3      115.99       77.33     40.64 o 
   0   9   3       12.23       54.99     43.30 o 
   1   9   3      143.58      180.09     48.42 o 
   2   9   3      909.03      841.85     96.32 o 
   3   9   3      663.76      772.59     94.70 o 
   4   9   3      140.27      179.41     52.54 o 
   5   9   3      702.08      676.51     73.13 o 
   6   9   3        7.19      -10.72     48.41 o 
   7   9   3      245.62      249.08     91.29 o 
   8   9   3      132.49        6.26     93.28 o 
   9   9   3       17.34       21.36     58.36 o 
  10   9   3      373.25      319.38     73.45 o 
  11   9   3      103.42      -10.46    118.05 o 
  12   9   3      214.57      232.23    110.31 o 
 -11  10   3        7.92      -21.00     49.78 o 
 -10  10   3      133.25      115.80     56.26 o 
  -9  10   3       40.44       43.41     49.40 o 
  -8  10   3      135.56       99.17     74.80 o 
  -7  10   3      192.15      203.32     78.58 o 
  -6  10   3      186.48      265.59     54.73 o 
  -5  10   3      123.64       96.84     44.84 o 
  -4  10   3       32.05       26.32     36.08 o 
  -3  10   3       82.78       49.19     61.80 o 
  -2  10   3     1282.59     1067.33     83.19 o 
  -1  10   3      233.85      215.36     50.66 o 
   0  10   3      206.86      162.18     50.55 o 
   1  10   3      149.46       70.83     48.17 o 
   2  10   3      422.68      296.94     90.68 o 
   3  10   3      403.69      399.95     95.60 o 
   4  10   3      234.60      207.95     56.79 o 
   5  10   3      289.92      351.29     65.49 o 
   6  10   3      164.32      158.79     58.35 o 
   7  10   3       87.52      -41.43     98.69 o 
   8  10   3       98.56      291.50    106.73 o 
   9  10   3      183.46      142.61     68.12 o 
  10  10   3      184.22      143.57     71.87 o 
 -10  11   3       20.66      -50.42     50.42 o 
  -9  11   3       28.63       25.36     52.47 o 
  -8  11   3      130.23      284.61     86.00 o 
  -7  11   3       19.11      -58.56     78.15 o 
  -6  11   3       40.43       14.57     47.25 o 
  -5  11   3        6.60       32.98     47.89 o 
  -4  11   3      152.99      120.45     44.36 o 
  -3  11   3      288.10      287.41     66.57 o 
  -2  11   3      137.75      107.62     66.27 o 
  -1  11   3       31.93       68.13     46.07 o 
   0  11   3        4.37      -22.54     43.50 o 
   1  11   3       32.22       27.27     48.04 o 
   2  11   3      158.48      173.72     88.13 o 
   3  11   3       85.87      199.05     92.46 o 
   4  11   3       57.43       51.89     53.94 o 
   5  11   3       55.86      139.07     59.20 o 
   6  11   3      262.46       92.17    113.82 o 
   7  11   3        0.98       48.84    108.79 o 
   8  11   3       30.10       85.14    111.14 o 
   9  11   3      111.04      151.08    131.68 o 
  -8  12   3      243.99      133.72     87.97 o 
  -7  12   3      163.46      366.29     95.63 o 
  -6  12   3       63.01       86.43     51.97 o 
  -5  12   3       87.34        9.09     46.48 o 
  -4  12   3       36.22       -5.44     43.76 o 
  -3  12   3       99.32       58.62     89.20 o 
  -2  12   3      206.07       76.82     93.12 o 
  -1  12   3        3.20       -1.40     47.39 o 
   0  12   3      103.81      134.87     56.09 o 
   1  12   3       13.93      -20.77     49.64 o 
   2  12   3      155.07        2.67     92.85 o 
   3  12   3       97.50       42.17    100.04 o 
   4  12   3       29.71      -19.14    116.12 o 
   5  12   3      333.84      360.16     75.02 o 
   6  12   3        0.21      -34.40     60.51 o 
  -4  13   3      100.76       46.59     51.44 o 
  -3  13   3       23.30      -71.39     93.80 o 
  -2  13   3       40.93       41.19     99.50 o 
  -1  13   3       49.59       53.57     54.90 o 
   0  13   3        3.53       75.08     56.19 o 
   1  13   3       96.30      -53.20    117.63 o 
   2  13   3      121.43      154.99    104.07 o 
   3  13   3        4.30      -96.48    102.01 o 
  -3 -13   4        4.40       24.57     98.55 o 
  -2 -13   4      121.71      143.29    100.35 o 
  -1 -13   4       41.22      171.11    124.64 o 
   0 -13   4        9.72       43.90     70.96 o 
  -7 -12   4      221.32      398.99    122.18 o 
  -6 -12   4       55.66      -50.14    118.02 o 
  -5 -12   4      282.10      304.13     52.18 o 
  -4 -12   4      113.99      208.84    113.60 o 
  -3 -12   4       98.38       81.13     93.99 o 
  -2 -12   4      154.36       89.25     89.31 o 
  -1 -12   4      108.53       79.35    111.17 o 
   0 -12   4      143.04      201.47     68.42 o 
   1 -12   4      108.18      199.42    110.46 o 
   2 -12   4      130.23       79.38     85.21 o 
   3 -12   4        9.42      124.68     81.26 o 
   4 -12   4       79.88      101.45     51.92 o 
   5 -12   4      138.45      176.19     64.16 o 
   6 -12   4        6.84      -76.50    109.79 o 
 -10 -11   4       39.84        4.28     62.16 o 
  -9 -11   4       27.01      -12.61    125.35 o 
  -8 -11   4      179.84      212.88     79.56 o 
  -7 -11   4       92.76       43.11     76.78 o 
  -6 -11   4      164.78      219.08     86.85 o 
  -5 -11   4       58.46      157.25     42.20 o 
  -4 -11   4      361.60      320.64    107.06 o 
  -3 -11   4       86.33      111.33     85.31 o 
  -2 -11   4      159.00       31.15     83.60 o 
  -1 -11   4       46.64       19.19     47.26 o 
   0 -11   4        8.88        0.90     41.68 o 
   1 -11   4       24.35       29.16     37.13 o 
   2 -11   4      288.09      267.33     81.50 o 
   3 -11   4      141.83      154.88     75.19 o 
   4 -11   4      116.21      191.01     51.56 o 
   5 -11   4      178.96      147.85     58.42 o 
   6 -11   4       28.01       14.21    104.24 o 
   7 -11   4       88.28       87.99     75.77 o 
   8 -11   4      109.24       77.44     73.91 o 
 -11 -10   4       34.30       63.46     64.73 o 
 -10 -10   4       62.51      -29.91     57.46 o 
  -9 -10   4       22.95        4.54    134.42 o 
  -8 -10   4       17.98       93.93     73.72 o 
  -7 -10   4       18.55      -38.89     69.07 o 
  -6 -10   4      361.17      614.13    133.23 o 
  -5 -10   4      131.46      217.95     41.64 o 
  -4 -10   4      113.87      165.16     40.70 o 
  -3 -10   4      410.04      330.51     64.93 o 
  -2 -10   4      417.33      518.01     65.08 o 
  -1 -10   4       66.15       62.06     34.94 o 
   0 -10   4     1028.21     1047.09     60.00 o 
   1 -10   4      241.37      135.75     92.08 o 
   2 -10   4      191.65      152.32     80.15 o 
   3 -10   4      302.70      206.99     74.30 o 
   4 -10   4      305.38      209.94     50.51 o 
   5 -10   4      118.53      172.95     43.09 o 
   6 -10   4      142.34      143.03     47.49 o 
   7 -10   4       62.78       20.45     85.82 o 
   8 -10   4      203.28      224.43     54.93 o 
   9 -10   4       29.16      104.56    122.49 o 
 -13  -9   4      201.97      222.47     96.80 o 
 -12  -9   4       67.91       57.22     88.57 o 
 -11  -9   4       54.24      323.61    170.46 o 
 -10  -9   4      182.32      239.09     54.05 o 
  -9  -9   4      178.58      355.21    125.80 o 
  -8  -9   4      329.33      328.29     59.45 o 
  -7  -9   4      152.25      116.36     57.64 o 
  -6  -9   4      770.26      876.86     90.33 o 
  -5  -9   4      216.97      306.03     34.46 o 
  -4  -9   4      190.34      183.41     31.63 o 
  -3  -9   4      651.23      687.42     53.30 o 
  -2  -9   4      906.70      992.48     55.78 o 
  -1  -9   4      157.07      155.62     28.65 o 
   0  -9   4       24.69       -7.32     34.21 o 
   1  -9   4       58.50       53.89     25.71 o 
   2  -9   4       72.18       75.84     55.11 o 
   3  -9   4      338.57      382.61     75.08 o 
   4  -9   4      381.28      436.99     43.51 o 
   5  -9   4      645.88      652.99     48.84 o 
   6  -9   4      108.39      110.34    105.10 o 
   7  -9   4      247.71      149.84     53.96 o 
   8  -9   4      356.65      303.76     53.49 o 
   9  -9   4        5.91      -31.44     31.44 o 
  10  -9   4      219.93      268.25     45.42 o 
 -14  -8   4      622.37      808.95    225.08 o 
 -13  -8   4        6.50       69.10     88.09 o 
 -12  -8   4       38.01      103.56     84.17 o 
 -11  -8   4      222.37      411.79    165.69 o 
 -10  -8   4      156.20      204.56     42.06 o 
  -9  -8   4       73.74      249.48    111.68 o 
  -8  -8   4     1314.99     1310.45     67.09 o 
  -7  -8   4      145.89      221.85     54.71 o 
  -6  -8   4     1643.12     1844.38    126.86 o 
  -5  -8   4     1095.73     1025.02     48.18 o 
  -4  -8   4      162.15      200.51     30.06 o 
  -3  -8   4      205.50      186.07     47.89 o 
  -2  -8   4      894.32      881.34     51.45 o 
  -1  -8   4      416.85      446.61     31.96 o 
   0  -8   4     1070.12     1012.05     45.33 o 
   1  -8   4      809.08      780.35     35.78 o 
   2  -8   4      832.66      836.72     50.94 o 
   3  -8   4      458.46      439.54     45.24 o 
   4  -8   4      267.66      280.45     27.14 o 
   5  -8   4       91.58      108.38     31.71 o 
   6  -8   4       63.79       33.89     94.28 o 
   7  -8   4      365.22      338.62     59.85 o 
   8  -8   4       93.35       36.62     58.35 o 
   9  -8   4       31.63     -117.29    117.29 o 
  10  -8   4      165.49      107.24     43.40 o 
  11  -8   4      337.94      210.32    149.34 o 
  12  -8   4       85.03     -121.37    121.37 o 
 -15  -7   4       63.60       42.38     93.63 o 
 -14  -7   4       75.11       79.56    191.88 o 
 -13  -7   4      128.37      166.59     82.27 o 
 -12  -7   4      695.30      845.98     79.82 o 
 -11  -7   4      127.61      132.79     44.35 o 
 -10  -7   4      472.54      489.58     43.83 o 
  -9  -7   4      161.63      188.62    102.34 o 
  -8  -7   4     1725.86     1767.41     69.68 o 
  -7  -7   4      345.06      405.03     55.25 o 
  -6  -7   4      236.59      220.90     31.02 o 
  -5  -7   4      931.49      974.84     44.69 o 
  -4  -7   4      145.14      186.07     27.32 o 
  -3  -7   4       60.33       87.54     41.56 o 
  -2  -7   4     1199.07     1157.26     50.28 o 
  -1  -7   4       68.14       93.29     22.03 o 
   0  -7   4       47.51       38.90     24.57 o 
   1  -7   4       25.64       26.70     19.15 o 
   2  -7   4      313.34      272.40     37.74 o 
   3  -7   4       53.67       26.19     34.49 o 
   4  -7   4      404.85      461.63     27.76 o 
   5  -7   4      290.11      255.07     36.38 o 
   6  -7   4     1754.68     1530.43     77.34 o 
   7  -7   4       81.38       75.67     55.27 o 
   8  -7   4      124.11      215.93     57.52 o 
   9  -7   4      203.26      173.59    136.94 o 
  10  -7   4      218.96      198.48     49.42 o 
  11  -7   4      169.57       73.70     77.59 o 
  12  -7   4      229.24      124.10    124.99 o 
  13  -7   4       67.31     -120.11    120.11 o 
 -15  -6   4       86.09      154.97     99.02 o 
 -14  -6   4       42.49       19.75    186.25 o 
 -13  -6   4       78.48       34.22     74.70 o 
 -12  -6   4      659.21      615.68     72.26 o 
 -11  -6   4      103.39      141.90    153.84 o 
 -10  -6   4     1092.03     1137.87     51.08 o 
  -9  -6   4       30.04       52.22     28.26 o 
  -8  -6   4     1027.82     1216.68     61.23 o 
  -7  -6   4      687.67      695.69     54.92 o 
  -6  -6   4      219.45      211.34     27.88 o 
  -5  -6   4      769.56      803.63     39.40 o 
  -4  -6   4      413.52      442.45     30.00 o 
  -3  -6   4      565.69      534.81     41.84 o 
  -2  -6   4     3771.70     3810.06     77.92 o 
  -1  -6   4      434.01      403.29     23.71 o 
   0  -6   4     1167.62     1139.81     35.15 o 
   1  -6   4      506.74      463.12     24.21 o 
   2  -6   4      454.57      414.31     34.01 o 
   3  -6   4      385.95      362.77     40.42 o 
   4  -6   4      530.14      563.71     31.82 o 
   5  -6   4      173.77      168.88     29.18 o 
   6  -6   4     1936.72     1980.85     81.92 o 
   7  -6   4      718.70      656.64     62.72 o 
   8  -6   4      239.95      186.64     54.51 o 
   9  -6   4      597.26      542.46    141.21 o 
  10  -6   4      283.12      276.44     47.99 o 
  11  -6   4      136.34      -33.34     72.84 o 
  12  -6   4      197.47      -11.22    121.16 o 
  13  -6   4      181.95       59.10    121.36 o 
  14  -6   4      165.33      138.78    188.50 o 
 -16  -5   4      219.40      623.53    211.42 o 
 -15  -5   4      118.18       98.42     97.02 o 
 -14  -5   4      107.88      211.57    181.82 o 
 -13  -5   4       90.29       61.39     70.98 o 
 -12  -5   4      178.20      193.27     70.23 o 
 -11  -5   4      474.26      517.79     95.62 o 
 -10  -5   4      863.91      891.88     44.77 o 
  -9  -5   4      617.22      608.13     37.29 o 
  -8  -5   4     1266.73     1407.37     59.73 o 
  -7  -5   4      744.61      883.59     51.98 o 
  -6  -5   4        5.25       -2.71     20.32 o 
  -5  -5   4      623.13      678.77     33.57 o 
  -4  -5   4     2574.86     2570.28     56.99 o 
  -3  -5   4     1266.27     1284.51     47.38 o 
  -2  -5   4     2466.56     2539.49     60.34 o 
  -1  -5   4     1646.88     1746.41     39.28 o 
   0  -5   4       82.91       70.70     22.12 o 
   1  -5   4      761.62      802.70     33.85 o 
   2  -5   4      614.26      642.46     40.41 o 
   3  -5   4     2189.31     2294.41     57.42 o 
   4  -5   4      558.01      517.67     25.48 o 
   5  -5   4      335.82      392.56     31.71 o 
   6  -5   4      224.34      243.45    101.82 o 
   7  -5   4      127.15      141.66     53.94 o 
   8  -5   4       79.79       93.15     54.11 o 
   9  -5   4      106.40      128.20    135.19 o 
  10  -5   4      608.16      578.65     51.00 o 
  11  -5   4       93.64      155.94     70.72 o 
  12  -5   4       81.53      -37.35     57.89 o 
  13  -5   4      285.02      186.57    119.46 o 
  14  -5   4       94.44      158.80    188.72 o 
  15  -5   4        4.20       30.77    111.56 o 
 -16  -4   4       93.28      432.46    207.43 o 
 -15  -4   4      182.88      221.62     98.98 o 
 -14  -4   4      212.23      397.67    183.29 o 
 -13  -4   4       36.17      131.03    144.79 o 
 -12  -4   4      283.41      355.13     60.98 o 
 -11  -4   4      222.31      217.75     84.92 o 
 -10  -4   4      907.47      985.08     43.68 o 
  -9  -4   4       93.73       97.43     24.64 o 
  -8  -4   4      286.33      285.11     42.74 o 
  -7  -4   4      158.84      256.50     40.23 o 
  -6  -4   4      929.47     1003.04     37.10 o 
  -5  -4   4      702.70      721.82     32.30 o 
  -4  -4   4      167.36      179.27     20.98 o 
  -3  -4   4     1613.97     1658.93     50.62 o 
  -2  -4   4      801.35      860.65     36.50 o 
  -1  -4   4      140.72      146.94     16.96 o 
   0  -4   4     7774.58     7804.39    121.45 o 
   1  -4   4      203.17      235.45     22.02 o 
   2  -4   4     1620.33     1618.12     48.06 o 
   3  -4   4     2032.11     2082.14     52.61 o 
   4  -4   4      806.64      838.29     35.00 o 
   5  -4   4     1748.06     1707.11     45.62 o 
   6  -4   4      239.89      315.62     25.48 o 
   7  -4   4       27.70       38.19     46.50 o 
   8  -4   4      719.64      566.03     54.15 o 
   9  -4   4      392.16      443.03    140.11 o 
  10  -4   4      578.35      550.31     48.38 o 
  11  -4   4        7.32       23.46    144.10 o 
  12  -4   4      643.53      568.01     62.17 o 
  13  -4   4       17.07       13.71    120.13 o 
  14  -4   4       95.25      180.56    180.41 o 
  15  -4   4       76.87       -3.24    111.06 o 
 -17  -3   4       13.04      253.68    170.45 o 
 -16  -3   4      128.03      246.44    204.50 o 
 -15  -3   4      369.72      462.41    133.51 o 
 -14  -3   4       38.03      335.73    171.99 o 
 -13  -3   4       36.99      -24.09    146.82 o 
 -12  -3   4      518.60      581.50     60.00 o 
 -11  -3   4      518.51      513.82     76.53 o 
 -10  -3   4     1728.26     1790.57     49.98 o 
  -9  -3   4      185.44      197.59     22.50 o 
  -8  -3   4     1794.20     1927.94     53.80 o 
  -7  -3   4      641.67      666.70     40.17 o 
  -6  -3   4       46.90       61.06     17.52 o 
  -5  -3   4     1789.50     1997.20     45.89 o 
  -4  -3   4     3068.63     3033.24     58.64 o 
  -3  -3   4     1159.26     1277.83     43.86 o 
  -2  -3   4     2844.25     2828.31     74.55 o 
  -1  -3   4       72.00       84.14     15.77 o 
   0  -3   4      198.31      171.40     22.48 o 
   1  -3   4       98.79       87.65     16.19 o 
   2  -3   4     2608.63     2628.58     57.64 o 
   3  -3   4     1125.59     1156.88     43.11 o 
   4  -3   4      927.37      971.35     33.25 o 
   5  -3   4      328.96      306.55     25.92 o 
   6  -3   4     1777.77     1714.75     56.99 o 
   7  -3   4       72.75      -41.93     41.93 o 
   8  -3   4      643.02      602.79     50.39 o 
   9  -3   4      214.77      199.65     33.98 o 
  10  -3   4      465.87      384.90     44.72 o 
  11  -3   4      108.37       47.63    141.55 o 
  12  -3   4      750.93      850.85     63.57 o 
  13  -3   4      110.54      131.99     51.49 o 
  14  -3   4      233.09      330.40    177.88 o 
  15  -3   4      208.00      184.33    113.27 o 
 -17  -2   4       12.59       19.78    156.61 o 
 -16  -2   4      147.42      399.66    206.21 o 
 -15  -2   4       75.66      223.78    119.30 o 
 -14  -2   4      868.30      915.13    176.01 o 
 -13  -2   4       51.60      194.80    136.65 o 
 -12  -2   4      104.71      -20.69    130.76 o 
 -11  -2   4      503.76      544.14     69.19 o 
 -10  -2   4     1075.41     1013.58     37.44 o 
  -9  -2   4      616.84      632.01     30.95 o 
  -8  -2   4     1876.95     1755.38     47.85 o 
  -7  -2   4     1862.82     2022.77     50.94 o 
  -6  -2   4      308.48      378.18     49.99 o 
  -5  -2   4      111.45      131.40     21.42 o 
  -4  -2   4     1062.21     1025.94     30.35 o 
  -3  -2   4      972.75     1039.95     43.58 o 
  -2  -2   4     5834.71     5697.02    113.61 o 
  -1  -2   4     1418.46     1224.90     30.59 o 
   0  -2   4     3202.83     3162.39     54.49 o 
   1  -2   4      797.82      708.13     23.67 o 
   2  -2   4     1550.97     1355.57     37.64 o 
   3  -2   4     1106.90     1153.26     38.09 o 
   4  -2   4     1499.07     1482.42     38.09 o 
   5  -2   4      943.73     1008.39     33.29 o 
   6  -2   4       11.48       -9.20     21.29 o 
   7  -2   4      396.46      387.59     45.49 o 
   8  -2   4     1826.08     1747.32     63.52 o 
   9  -2   4     1149.38      966.44     50.47 o 
  10  -2   4      259.25      230.07     44.06 o 
  11  -2   4      104.97      279.00    144.16 o 
  12  -2   4        8.19      -34.28     52.13 o 
  13  -2   4       10.83       24.04     51.06 o 
  14  -2   4      325.54      306.10    174.24 o 
  15  -2   4       38.54       44.91    107.94 o 
  16  -2   4      232.53      231.78    189.10 o 
 -17  -1   4        8.22       76.91    153.59 o 
 -16  -1   4      264.75      616.84    199.27 o 
 -15  -1   4      202.34      133.21    112.15 o 
 -14  -1   4      449.55      521.11    177.55 o 
 -13  -1   4      318.34      465.80    135.90 o 
 -12  -1   4      760.16      789.94     57.04 o 
 -11  -1   4      171.22      220.22     61.68 o 
 -10  -1   4      785.41      746.10     28.48 o 
  -9  -1   4      212.12      226.96     18.31 o 
  -8  -1   4      163.52      119.71     25.17 o 
  -7  -1   4     2300.70     2405.49     50.16 o 
  -6  -1   4       41.90       38.07     37.30 o 
  -5  -1   4      448.38      427.06     21.82 o 
  -4  -1   4     3660.48     3619.69     75.96 o 
  -3  -1   4     1675.70     1559.05     45.83 o 
  -2  -1   4     9135.04     8423.95    154.98 o 
  -1  -1   4     2415.80     2262.19     40.46 o 
   0  -1   4      145.97      162.79     18.63 o 
   1  -1   4     2361.40     2163.39     39.25 o 
   2  -1   4     1955.87     1844.22     39.77 o 
   3  -1   4     5515.70     5473.63     86.02 o 
   4  -1   4      112.40      125.23     15.80 o 
   5  -1   4     1995.99     2189.32     44.29 o 
   6  -1   4     1754.02     1939.22     57.15 o 
   7  -1   4      181.56      210.05     39.81 o 
   8  -1   4      245.37      262.02     20.53 o 
   9  -1   4      145.41      160.30     29.38 o 
  10  -1   4      584.91      574.10     44.69 o 
  11  -1   4      407.87      304.85     62.81 o 
  12  -1   4      209.46      200.97     53.68 o 
  13  -1   4      761.35      831.56     60.25 o 
  14  -1   4        5.43     -150.31    161.10 o 
  15  -1   4       25.55       -7.28    109.93 o 
  16  -1   4      104.12      270.19    185.21 o 
 -17   0   4      128.53      151.12    149.67 o 
 -16   0   4       98.02       74.72    182.88 o 
 -15   0   4       94.96      218.50    110.45 o 
 -14   0   4       85.87      173.71    167.64 o 
 -13   0   4       42.04      230.82    125.02 o 
 -12   0   4     1898.74     1857.94     69.47 o 
 -11   0   4       26.16       51.67     52.31 o 
 -10   0   4     1151.81     1215.12     47.21 o 
  -9   0   4      131.78      131.70     14.66 o 
  -8   0   4       27.38       64.42     32.31 o 
  -7   0   4     1315.31     1392.13     51.62 o 
  -6   0   4     3047.06     2958.35     70.13 o 
  -5   0   4      447.40      545.48     28.16 o 
  -4   0   4      371.37      363.27     23.76 o 
  -3   0   4     2002.52     2064.97     54.29 o 
  -2   0   4     2953.54     2696.49     77.89 o 
  -1   0   4        1.07       24.27     14.06 o 
   0   0   4    57033.30    52873.04    711.03 o 
   1   0   4     3391.27     3000.50     44.02 o 
   2   0   4    20434.10    20228.24    279.36 o 
   3   0   4     4635.29     4476.88     71.11 o 
   4   0   4        0.04       -0.59      7.43 o 
   5   0   4       67.42       69.56     11.14 o 
   6   0   4     1727.32     1587.88     50.47 o 
   7   0   4     1188.58     1157.12     52.26 o 
   8   0   4     1184.80     1179.45     54.97 o 
   9   0   4      478.82      465.47     36.95 o 
  10   0   4       88.87       44.51     36.67 o 
  11   0   4      129.29      208.05     68.76 o 
  12   0   4      645.44      472.29     58.19 o 
  13   0   4     1662.77     1727.64     73.83 o 
  14   0   4      109.06       48.31    166.99 o 
  15   0   4       18.00       66.56     40.29 o 
  16   0   4      486.12      689.26    179.15 o 
 -17   1   4        7.97      118.47    145.62 o 
 -16   1   4      260.66      354.46    183.60 o 
 -15   1   4      200.93      236.20    104.29 o 
 -14   1   4      450.86      541.66    165.10 o 
 -13   1   4      314.57      378.47    130.52 o 
 -12   1   4      764.76      727.60     53.41 o 
 -11   1   4      168.77      181.50     56.30 o 
 -10   1   4      792.37      788.09     41.56 o 
  -9   1   4      220.36      218.97     24.89 o 
  -8   1   4      169.26      181.71     35.92 o 
  -7   1   4     2296.16     2373.34     66.16 o 
  -6   1   4       42.66       46.68     19.28 o 
  -5   1   4      425.79      418.05     27.80 o 
  -4   1   4     3641.73     3553.23     76.03 o 
  -3   1   4     1661.82     1599.71     59.42 o 
  -2   1   4     3777.70     3644.24     96.89 o 
  -1   1   4     2404.14     2472.81     54.88 o 
   0   1   4      145.93      161.03     13.97 o 
   1   1   4     2346.06     2086.12     32.74 o 
   2   1   4     1970.38     1945.08     37.83 o 
   3   1   4     5494.04     5577.69     78.60 o 
   4   1   4      114.75      109.59      7.70 o 
   5   1   4     1993.70     2186.71     59.04 o 
   6   1   4     1746.46     1826.69     54.74 o 
   7   1   4      178.70      184.79     40.87 o 
   8   1   4      245.13      196.26     42.28 o 
   9   1   4      142.76      140.78     29.83 o 
  10   1   4      585.29      544.08     43.83 o 
  11   1   4      404.01      333.06     69.87 o 
  12   1   4      204.53      114.57     54.64 o 
  13   1   4      757.89      721.43     61.56 o 
  14   1   4        6.04      175.71    161.73 o 
  15   1   4       26.87       -6.60     40.63 o 
  16   1   4      104.99       64.11    193.93 o 
 -17   2   4       11.01     -108.98    144.04 o 
 -16   2   4      148.66      356.25    181.09 o 
 -15   2   4       74.02      117.40     99.48 o 
 -14   2   4      889.04     1208.78    160.22 o 
 -13   2   4       50.45       74.14    120.68 o 
 -12   2   4      110.83      113.96     46.96 o 
 -11   2   4      502.54      597.00     59.04 o 
 -10   2   4     1078.75     1117.10     48.84 o 
  -9   2   4      624.99      601.49     38.06 o 
  -8   2   4     1881.13     1860.86     64.61 o 
  -7   2   4     1863.21     2164.98     68.32 o 
  -6   2   4      139.87      140.63     23.42 o 
  -5   2   4      108.67      134.92     22.27 o 
  -4   2   4     1028.60      994.79     40.19 o 
  -3   2   4      425.89      487.15     27.89 o 
  -2   2   4     2097.35     2372.45     53.40 o 
  -1   2   4     1409.47     1332.28     28.30 o 
   0   2   4     3202.91     3178.70     51.74 o 
   1   2   4      803.94      745.31     19.12 o 
   2   2   4     1539.39     1427.75     78.20 o 
   3   2   4     1114.65     1145.81     59.78 o 
   4   2   4     1500.43     1481.64     32.02 o 
   5   2   4      935.70      991.24     42.55 o 
   6   2   4       12.73      -20.56     20.56 o 
   7   2   4      394.72      399.00     46.54 o 
   8   2   4     1821.34     1902.90     68.39 o 
   9   2   4     1147.38     1045.31     52.21 o 
  10   2   4      258.50      258.28     42.74 o 
  11   2   4       99.61       98.80     67.80 o 
  12   2   4        9.27      -15.41     55.77 o 
  13   2   4       10.82      -54.53     54.53 o 
  14   2   4      325.76      263.87    166.49 o 
  15   2   4       37.89      -24.50     46.85 o 
  16   2   4      231.53      384.48    191.41 o 
 -17   3   4       12.52      171.29    138.12 o 
 -16   3   4      126.56      252.87    175.78 o 
 -15   3   4      379.70      228.88    101.14 o 
 -14   3   4       37.41       18.95    156.33 o 
 -13   3   4       39.19      -59.30    110.57 o 
 -12   3   4      497.04      435.44     53.73 o 
 -11   3   4      523.31      579.67     65.30 o 
 -10   3   4     1732.27     1765.99     63.96 o 
  -9   3   4      182.58      195.83     29.29 o 
  -8   3   4     1800.12     1870.98     68.30 o 
  -7   3   4      641.45      695.89     48.02 o 
  -6   3   4       44.75       70.81     21.97 o 
  -5   3   4     1779.97     1997.31     57.14 o 
  -4   3   4     3068.43     3319.64     78.01 o 
  -3   3   4     1153.59     1179.58     71.23 o 
  -2   3   4     1844.96     2000.96     38.80 o 
  -1   3   4       71.07       84.27     12.88 o 
   0   3   4      198.28      191.84     17.32 o 
   1   3   4       91.19      106.08     14.11 o 
   2   3   4     2587.92     2648.88    104.81 o 
   3   3   4     1118.53     1150.91     85.76 o 
   4   3   4      951.62     1025.62     29.73 o 
   5   3   4      326.16      336.16     20.47 o 
   6   3   4     1781.78     1622.03     54.75 o 
   7   3   4       71.97       92.65     43.58 o 
   8   3   4      641.19      639.62     55.46 o 
   9   3   4      209.30      273.08     36.16 o 
  10   3   4      467.98      318.25     47.29 o 
  11   3   4       64.68       52.32     33.36 o 
  12   3   4      751.91      795.10     66.24 o 
  13   3   4      111.20      -31.54     56.63 o 
  14   3   4      233.08      169.02    158.49 o 
  15   3   4      206.74      132.19     50.44 o 
 -16   4   4       99.31     -146.20    170.53 o 
 -15   4   4      188.83      298.35    101.40 o 
 -14   4   4      209.43      346.73    154.58 o 
 -13   4   4       37.21      -19.50     52.71 o 
 -12   4   4      289.57      253.93     58.78 o 
 -11   4   4      225.32      358.33    128.25 o 
 -10   4   4      896.82      955.27     51.39 o 
  -9   4   4       87.51       76.41     27.57 o 
  -8   4   4      285.99      293.19     50.06 o 
  -7   4   4      160.45      192.93     43.77 o 
  -6   4   4      900.17      976.15     45.66 o 
  -5   4   4      703.22      770.29     39.41 o 
  -4   4   4      172.67      181.77     16.21 o 
  -3   4   4     1617.43     1667.01     70.38 o 
  -2   4   4      545.96      611.69     23.81 o 
  -1   4   4      143.90      133.24     19.58 o 
   0   4   4     7772.43     7887.66    117.43 o 
   1   4   4      215.49      196.38     16.22 o 
   2   4   4     1633.26     1661.88     78.16 o 
   3   4   4     2033.09     2189.96     66.80 o 
   4   4   4      815.16      781.90     28.82 o 
   5   4   4     1748.58     1716.96     40.06 o 
   6   4   4      253.92      252.68     19.30 o 
   7   4   4       30.52      130.88     51.08 o 
   8   4   4      712.87      725.31     60.44 o 
   9   4   4       81.77      102.91     34.22 o 
  10   4   4      577.53      598.28     50.87 o 
  11   4   4        5.43      -21.29     34.12 o 
  12   4   4      644.99      578.54     66.88 o 
  13   4   4       16.04       84.25     66.08 o 
  14   4   4       95.12      -53.78    153.48 o 
  15   4   4       76.33       34.03     48.59 o 
 -16   5   4      214.00       87.01    168.65 o 
 -15   5   4      118.45      170.79     93.84 o 
 -14   5   4      113.64      259.12    145.79 o 
 -13   5   4       90.54       99.53     54.11 o 
 -12   5   4      192.12       94.35     60.24 o 
 -11   5   4      478.67      294.05    123.46 o 
 -10   5   4      850.78      908.10     55.61 o 
  -9   5   4      734.19      757.90    119.29 o 
  -8   5   4     1277.99     1302.19     65.76 o 
  -7   5   4      745.41      744.78     55.22 o 
  -6   5   4        5.91       11.57     14.46 o 
  -5   5   4      627.13      623.46     27.02 o 
  -4   5   4     2577.19     2637.28     50.84 o 
  -3   5   4     1251.32     1259.11     72.68 o 
  -2   5   4     1098.70     1177.20     41.91 o 
  -1   5   4     1624.83     1733.15     50.35 o 
   0   5   4       82.91       29.70     40.43 o 
   1   5   4      746.27      797.97     52.50 o 
   2   5   4      606.84      596.13     42.44 o 
   3   5   4     2179.68     2301.27     68.53 o 
   4   5   4      539.79      533.66     34.29 o 
   5   5   4      339.02      359.79     41.99 o 
   6   5   4       81.35       51.76     17.68 o 
   7   5   4      131.43       62.29     54.95 o 
   8   5   4       79.73       49.31     56.92 o 
   9   5   4        0.61       35.90     33.71 o 
  10   5   4      607.41      552.50     47.36 o 
  11   5   4       39.39       -6.25     35.90 o 
  12   5   4       81.66       64.80     65.66 o 
  13   5   4      289.63      300.26     67.90 o 
  14   5   4       95.97      192.60    160.49 o 
  15   5   4        4.36      -49.79     49.79 o 
 -15   6   4       84.61      -58.19     94.27 o 
 -14   6   4       43.18     -114.54    139.75 o 
 -13   6   4       76.61       45.61     54.40 o 
 -12   6   4      652.70      682.11     65.04 o 
 -11   6   4      102.02      137.52    114.87 o 
 -10   6   4     1105.09     1074.51     57.95 o 
  -9   6   4      164.97      266.50    107.25 o 
  -8   6   4     1035.18     1038.82     63.92 o 
  -7   6   4      686.09      816.91     57.04 o 
  -6   6   4      445.79      404.85     72.85 o 
  -5   6   4      773.28      802.84     30.20 o 
  -4   6   4      393.40      400.83     22.16 o 
  -3   6   4      568.42      557.09     43.62 o 
  -2   6   4     3783.14     3798.38    121.87 o 
  -1   6   4      431.12      447.03     42.17 o 
   0   6   4     1167.27     1050.00     62.97 o 
   1   6   4      482.11      542.83     48.23 o 
   2   6   4      457.44      413.46     38.65 o 
   3   6   4      376.99      375.24     44.54 o 
   4   6   4      547.68      512.26     35.33 o 
   5   6   4      173.61      209.80     35.68 o 
   6   6   4      871.23      857.05     56.00 o 
   7   6   4      717.92      741.26     67.50 o 
   8   6   4      249.84      154.61     62.89 o 
   9   6   4      266.42      285.24     40.79 o 
  10   6   4      284.54      300.17     43.51 o 
  11   6   4       53.21       76.98     38.86 o 
  12   6   4      197.13      223.31     72.92 o 
  13   6   4      182.95      325.11     76.84 o 
  14   6   4      168.12      168.89    159.85 o 
 -13   7   4      131.13       23.06     77.21 o 
 -12   7   4      679.20      569.63     87.32 o 
 -11   7   4      126.39      136.20     47.69 o 
 -10   7   4      473.88      409.13     57.85 o 
  -9   7   4       98.00      116.94     46.03 o 
  -8   7   4     1724.19     1622.56     99.00 o 
  -7   7   4      345.75      307.09     69.89 o 
  -6   7   4      225.06      213.84     26.61 o 
  -5   7   4      933.48      870.97     41.24 o 
  -4   7   4      148.45      129.27     25.32 o 
  -3   7   4       59.23      102.34     40.76 o 
  -2   7   4     1199.98     1193.91     80.28 o 
  -1   7   4       68.29       90.90     34.69 o 
   0   7   4       47.54       49.97     34.91 o 
   1   7   4       26.90       68.40     36.36 o 
   2   7   4      314.31      323.89     72.95 o 
   3   7   4       50.49      -35.81     65.26 o 
   4   7   4      410.00      335.04     53.20 o 
   5   7   4      292.59      202.81     51.06 o 
   6   7   4      600.38      592.95     44.79 o 
   7   7   4       79.70       81.83     60.91 o 
   8   7   4      124.72      156.59     66.29 o 
   9   7   4       27.59       28.13     36.84 o 
  10   7   4      220.93      194.38     42.42 o 
  11   7   4      169.38      -34.52    124.34 o 
  12   7   4      230.15      176.10     75.93 o 
  13   7   4       66.31       86.05     78.44 o 
 -13   8   4        6.77      -52.59     80.82 o 
 -12   8   4       38.87      -23.83     83.15 o 
 -11   8   4       25.19       14.37     45.07 o 
 -10   8   4      159.88      158.88     52.76 o 
  -9   8   4       39.85        4.17     44.60 o 
  -8   8   4     1314.35     1302.69     95.93 o 
  -7   8   4      140.04       48.10     64.11 o 
  -6   8   4      844.91      683.38     65.48 o 
  -5   8   4     1089.33     1008.31     45.21 o 
  -4   8   4      151.42      157.25     28.65 o 
  -3   8   4      206.94      135.08     66.55 o 
  -2   8   4      895.37      837.75     84.36 o 
  -1   8   4      414.05      386.78     49.26 o 
   0   8   4     1069.82     1033.23     77.27 o 
   1   8   4      800.25      805.77     66.36 o 
   2   8   4      837.84      789.63     88.06 o 
   3   8   4      460.65      191.07     76.09 o 
   4   8   4      263.76      201.24     50.96 o 
   5   8   4       92.32       37.33     47.45 o 
   6   8   4       47.08       -3.33     48.66 o 
   7   8   4      363.22      519.49     95.71 o 
   8   8   4       91.84      209.34     95.31 o 
   9   8   4       16.15       56.35     56.50 o 
  10   8   4      165.14      265.79     65.07 o 
  11   8   4      333.96      347.10    114.23 o 
  12   8   4       85.28      100.25     98.89 o 
 -13   9   4      206.36      138.69     92.88 o 
 -12   9   4       63.75      188.96     96.15 o 
 -11   9   4       28.12      124.40     55.87 o 
 -10   9   4      178.84      278.86     62.36 o 
  -9   9   4      137.01      151.33     53.94 o 
  -8   9   4      323.44      368.34     79.79 o 
  -7   9   4      153.14       95.95     71.04 o 
  -6   9   4      330.16      237.11     50.56 o 
  -5   9   4      215.15      185.27     31.60 o 
  -4   9   4      191.11      196.08     30.65 o 
  -3   9   4      657.79      617.58     81.16 o 
  -2   9   4      906.01      813.75     88.29 o 
  -1   9   4      160.53      129.80     44.96 o 
   0   9   4       24.71       27.94     41.62 o 
   1   9   4       60.58       71.62     44.74 o 
   2   9   4       68.73      115.66     78.81 o 
   3   9   4      340.13      289.54     85.28 o 
   4   9   4      387.13      446.74     62.20 o 
   5   9   4      644.84      620.26     71.74 o 
   6   9   4       60.80       84.45     54.13 o 
   7   9   4      243.11      144.50     87.24 o 
   8   9   4      357.33      324.44    104.42 o 
   9   9   4        6.50       65.40     61.49 o 
  10   9   4      218.99      202.46     68.66 o 
  11   9   4       33.10       -3.24    117.27 o 
 -11  10   4       34.39        3.26     56.01 o 
 -10  10   4       60.20      -48.81     48.81 o 
  -9  10   4       15.33       85.93     54.20 o 
  -8  10   4       18.09      -77.11     77.11 o 
  -7  10   4       17.97      -74.28     74.28 o 
  -6  10   4      167.37      136.65     50.33 o 
  -5  10   4      131.37       99.22     47.21 o 
  -4  10   4      118.28       48.95     28.58 o 
  -3  10   4      409.40      463.92     80.46 o 
  -2  10   4      416.40      388.38     82.13 o 
  -1  10   4       63.77       17.25     41.19 o 
   0  10   4     1027.73     1000.04     81.15 o 
   1  10   4      179.78      141.28     48.95 o 
   2  10   4      193.30      354.77     85.24 o 
   3  10   4      304.31      395.76     93.74 o 
   4  10   4      304.98      309.72     60.61 o 
   5  10   4      119.86      162.57     58.80 o 
   6  10   4      147.88      219.78     64.55 o 
   7  10   4       62.75      150.03    101.24 o 
   8  10   4      203.78      160.48    106.09 o 
   9  10   4        2.15        7.16     64.78 o 
  10  10   4      159.56       93.98     69.49 o 
 -10  11   4       40.93        0.53     56.21 o 
  -9  11   4        6.75      -52.22     52.22 o 
  -8  11   4      182.04      191.57     86.74 o 
  -7  11   4       92.92      131.22     83.62 o 
  -6  11   4       58.39      -34.31     42.03 o 
  -5  11   4       57.89       37.97     44.58 o 
  -4  11   4      195.54      180.34     35.37 o 
  -3  11   4       86.71       45.72     81.07 o 
  -2  11   4      160.27       73.09     81.98 o 
  -1  11   4       46.68       14.35     44.82 o 
   0  11   4        8.88      -36.09     43.10 o 
   1  11   4       24.05      -29.34     45.62 o 
   2  11   4      288.94      371.31     90.47 o 
   3  11   4      141.13      129.07     91.40 o 
   4  11   4      111.88      111.26     57.03 o 
   5  11   4      180.08      193.61     64.10 o 
   6  11   4       27.88       60.11    115.06 o 
   7  11   4       88.95      103.10    110.44 o 
   8  11   4      109.57      268.08    120.19 o 
  -7  12   4      222.23      249.57     95.96 o 
  -6  12   4       35.49       56.04     50.74 o 
  -5  12   4      283.89      220.34     58.22 o 
  -4  12   4       48.78      121.45     51.82 o 
  -3  12   4       97.38      112.75     56.06 o 
  -2  12   4      155.54      240.58     92.65 o 
  -1  12   4       58.16       51.44     48.44 o 
   0  12   4      143.00       92.86     51.34 o 
   1  12   4       51.69      -28.52     48.43 o 
   2  12   4      129.76      147.41     96.14 o 
   3  12   4        9.07      -45.47     97.83 o 
   4  12   4      201.84      283.32    120.50 o 
   5  12   4      140.23      192.10     67.68 o 
   6  12   4        8.28      114.68    129.91 o 
  -4  13   4       34.45      101.53     55.27 o 
  -3  13   4        4.85       56.01     60.24 o 
  -2  13   4      121.57      201.11     59.97 o 
  -1  13   4       41.25       62.83     95.74 o 
   0  13   4        9.72       47.81     54.80 o 
   1  13   4       42.74      -63.62    117.67 o 
   2  13   4        2.57      -50.61    100.85 o 
  -2 -13   5        2.58       22.43     98.64 o 
   0 -13   5        9.58      104.46     74.76 o 
  -7 -12   5       93.90      123.47    106.83 o 
  -6 -12   5       30.31       71.05     91.17 o 
  -5 -12   5      335.36      343.15     53.17 o 
  -4 -12   5       30.47      -41.25    108.67 o 
  -3 -12   5        9.40      -36.65     95.24 o 
  -2 -12   5      130.66       73.23     90.76 o 
  -1 -12   5       27.24      -40.90    109.31 o 
   0 -12   5       11.46      -37.76     45.12 o 
   1 -12   5       24.45       25.87    110.25 o 
   2 -12   5      218.54      193.48     87.65 o 
   3 -12   5       69.62      -38.45     79.91 o 
   4 -12   5      129.53       84.79     54.17 o 
   5 -12   5       34.34      -18.65     60.35 o 
  -9 -11   5       21.71       58.82     62.58 o 
  -8 -11   5      159.54      186.87     77.72 o 
  -7 -11   5        7.30      109.66     76.62 o 
  -6 -11   5      266.14      272.32     89.08 o 
  -5 -11   5       57.01       45.67     41.40 o 
  -4 -11   5      123.27       -8.43    105.37 o 
  -3 -11   5      139.70      201.43     69.03 o 
  -2 -11   5      285.47      240.83     66.05 o 
  -1 -11   5       10.74       51.53     98.49 o 
   0 -11   5        8.29       15.76     46.18 o 
   1 -11   5       10.84      -90.21     97.91 o 
   2 -11   5       52.69       75.36     85.77 o 
   3 -11   5       67.38        4.43     73.30 o 
   4 -11   5       16.51       68.36     48.07 o 
   5 -11   5       90.56      161.09     48.23 o 
   6 -11   5       35.06       81.99    108.06 o 
   7 -11   5       24.47       40.61     79.52 o 
   8 -11   5      154.16      275.66     81.48 o 
 -11 -10   5        4.59      -57.05     57.05 o 
 -10 -10   5      479.02      507.07     78.57 o 
  -9 -10   5        5.26      180.72    138.76 o 
  -8 -10   5       53.54        9.97     66.40 o 
  -7 -10   5       26.52      -42.84     67.35 o 
  -6 -10   5      468.06      558.02     79.99 o 
  -5 -10   5      296.44      236.13     44.15 o 
  -4 -10   5      161.87      135.29     40.06 o 
  -3 -10   5      298.60      311.07     64.90 o 
  -2 -10   5      195.52      254.56     64.47 o 
  -1 -10   5      313.53      351.77     44.84 o 
   0 -10   5     1333.47     1346.66     65.49 o 
   1 -10   5      401.11      410.99     95.88 o 
   2 -10   5       23.68      130.71     82.53 o 
   3 -10   5      669.57      545.50     83.47 o 
   4 -10   5      124.77       56.68     44.77 o 
   5 -10   5        5.02       30.43     38.12 o 
   6 -10   5      219.58      339.94    112.63 o 
   7 -10   5      129.31       56.93     56.60 o 
   8 -10   5       44.19       28.71     54.47 o 
   9 -10   5       81.93       12.86    111.54 o 
  10 -10   5      335.09      317.84     66.97 o 
 -12  -9   5       68.58      165.80     91.26 o 
 -11  -9   5       75.89      261.33    173.23 o 
 -10  -9   5      266.11      336.19     46.17 o 
  -9  -9   5       22.44       96.28     91.53 o 
  -8  -9   5       53.87      102.48     57.45 o 
  -7  -9   5      127.23      138.31     57.45 o 
  -6  -9   5       86.64       86.79    112.50 o 
  -5  -9   5      703.29      713.99     43.77 o 
  -4  -9   5      222.28      253.55     33.41 o 
  -3  -9   5      346.72      353.43     50.38 o 
  -2  -9   5       66.70       62.84     47.47 o 
  -1  -9   5      442.93      401.04     33.78 o 
   0  -9   5        7.12       57.25     35.73 o 
   1  -9   5      794.62      790.28     42.73 o 
   2  -9   5      299.00      369.46     50.14 o 
   3  -9   5       77.51       40.05     52.15 o 
   4  -9   5      256.41      267.30     27.65 o 
   5  -9   5      173.24      148.73     34.66 o 
   6  -9   5       97.89      -30.42    103.64 o 
   7  -9   5      344.20      327.86     49.03 o 
   8  -9   5       37.50       11.77     50.04 o 
   9  -9   5        9.60        5.30     32.94 o 
  10  -9   5      107.20       95.47     43.12 o 
 -14  -8   5      240.78      864.16    208.23 o 
 -13  -8   5       31.10       85.92     85.40 o 
 -12  -8   5       22.37       31.48     82.43 o 
 -11  -8   5      115.40       13.39    160.08 o 
 -10  -8   5       16.06       24.24     38.33 o 
  -9  -8   5      438.55      512.93     89.54 o 
  -8  -8   5      766.43      838.63     62.19 o 
  -7  -8   5      678.68      829.13     61.26 o 
  -6  -8   5      858.51     1015.98    113.50 o 
  -5  -8   5     1918.41     1872.97     59.32 o 
  -4  -8   5      223.29      230.05     30.55 o 
  -3  -8   5      455.58      445.98     48.95 o 
  -2  -8   5      845.80      798.74     53.13 o 
  -1  -8   5      194.45      206.10     28.11 o 
   0  -8   5     2177.05     2219.58     53.00 o 
   1  -8   5      311.11      313.30     27.76 o 
   2  -8   5      516.14      468.57     43.21 o 
   3  -8   5      516.88      477.96     42.37 o 
   4  -8   5      513.39      536.02     31.30 o 
   5  -8   5      165.63      162.13     30.17 o 
   6  -8   5      130.04      185.90     93.04 o 
   7  -8   5      478.59      512.32     62.73 o 
   8  -8   5     1066.40     1150.29     72.61 o 
   9  -8   5      311.26      409.23    132.00 o 
  10  -8   5      207.05      149.45     45.33 o 
  11  -8   5       98.71       85.72     74.11 o 
  12  -8   5       80.50       63.54     87.46 o 
 -15  -7   5       67.52        7.07     97.65 o 
 -14  -7   5      456.39      730.70    218.13 o 
 -13  -7   5      281.41      316.64     84.89 o 
 -12  -7   5     1049.26     1176.14     85.32 o 
 -11  -7   5       57.03      120.23     89.34 o 
 -10  -7   5       38.23       61.73     37.54 o 
  -9  -7   5       33.18       20.91     30.90 o 
  -8  -7   5       19.37      119.64     52.31 o 
  -7  -7   5       54.56       -7.15     50.16 o 
  -6  -7   5     3080.32     3125.45    145.97 o 
  -5  -7   5      827.92      811.42     41.87 o 
  -4  -7   5      283.36      294.91     30.21 o 
  -3  -7   5       49.06       -7.32     41.08 o 
  -2  -7   5      315.93      249.01     42.82 o 
  -1  -7   5        7.16      -18.77     19.02 o 
   0  -7   5       39.30       28.53     24.36 o 
   1  -7   5       32.38        9.18     19.77 o 
   2  -7   5      327.88      318.44     39.04 o 
   3  -7   5      297.16      297.63     38.58 o 
   4  -7   5      134.55      141.53     28.11 o 
   5  -7   5      573.78      670.02     41.87 o 
   6  -7   5      181.16       86.06     64.49 o 
   7  -7   5      284.06      323.55     57.77 o 
   8  -7   5      407.04      360.07     58.10 o 
   9  -7   5      442.58      485.68     94.29 o 
  10  -7   5       70.43       63.26     47.67 o 
  11  -7   5      187.03       85.12     78.61 o 
  12  -7   5      132.77      -14.86    123.62 o 
  13  -7   5      118.12       96.94    126.85 o 
 -15  -6   5       47.89      169.77    103.12 o 
 -14  -6   5      222.41      337.66    190.85 o 
 -13  -6   5        8.74        0.81     74.63 o 
 -12  -6   5      334.92      329.56     68.20 o 
 -11  -6   5      265.24      343.73     86.94 o 
 -10  -6   5       28.80       59.86     35.70 o 
  -9  -6   5      125.45      217.76     94.22 o 
  -8  -6   5       75.62       86.50     47.98 o 
  -7  -6   5      601.16      583.88     51.81 o 
  -6  -6   5      369.07      284.87     87.66 o 
  -5  -6   5      328.00      352.84     29.58 o 
  -4  -6   5      729.65      713.55     36.36 o 
  -3  -6   5      382.45      375.98     42.03 o 
  -2  -6   5      443.14      482.90     41.22 o 
  -1  -6   5      343.34      346.71     23.47 o 
   0  -6   5      550.28      554.97     29.21 o 
   1  -6   5       37.06       24.57     16.83 o 
   2  -6   5       41.16       40.78     37.96 o 
   3  -6   5      205.16      176.39     40.33 o 
   4  -6   5      265.30      297.95     28.66 o 
   5  -6   5      379.89      392.63     32.26 o 
   6  -6   5     1345.68     1329.08    118.42 o 
   7  -6   5     1510.28     1503.76     62.26 o 
   8  -6   5      428.89      466.02     59.61 o 
   9  -6   5      100.50      105.31     45.52 o 
  10  -6   5      157.61      210.22     47.84 o 
  11  -6   5       43.63      -74.21     74.21 o 
  12  -6   5       17.06      -41.23     62.40 o 
  13  -6   5      107.10      221.91    125.89 o 
  14  -6   5       12.88       -0.28    186.17 o 
 -16  -5   5      256.69      452.63    220.60 o 
 -15  -5   5       85.57      158.01    101.78 o 
 -14  -5   5      429.14      462.44    184.06 o 
 -13  -5   5      552.09      509.73    168.35 o 
 -12  -5   5      313.63      225.14     69.79 o 
 -11  -5   5      313.49      254.97     91.78 o 
 -10  -5   5     1374.72     1418.45     53.46 o 
  -9  -5   5      417.58      507.35     90.09 o 
  -8  -5   5      333.20      362.03     49.72 o 
  -7  -5   5      598.16      652.20     48.56 o 
  -6  -5   5      228.15      171.47     73.28 o 
  -5  -5   5      667.54      683.43     34.13 o 
  -4  -5   5      477.89      429.15     27.52 o 
  -3  -5   5     2196.91     2059.79     56.06 o 
  -2  -5   5      614.57      609.55     34.96 o 
  -1  -5   5        3.75      -14.89     15.13 o 
   0  -5   5       59.51       69.30     26.73 o 
   1  -5   5      185.96      180.23     22.41 o 
   2  -5   5      369.21      383.90     38.91 o 
   3  -5   5      403.21      456.87     38.03 o 
   4  -5   5      291.36      275.67     22.77 o 
   5  -5   5     1314.38     1327.55     40.20 o 
   6  -5   5      559.89      581.05     34.20 o 
   7  -5   5      668.60      661.09     63.07 o 
   8  -5   5       37.24       71.73    108.00 o 
   9  -5   5      602.71      472.72    143.25 o 
  10  -5   5       20.77       76.24     44.33 o 
  11  -5   5      104.45       21.47    142.37 o 
  12  -5   5       47.16       91.53     60.27 o 
  13  -5   5      217.62      288.43    126.14 o 
  14  -5   5      232.27       59.21    192.95 o 
 -16  -4   5      241.81      277.86    208.32 o 
 -15  -4   5       70.09      132.13    129.33 o 
 -14  -4   5      862.87     1056.89    190.78 o 
 -13  -4   5       91.27       31.01    144.10 o 
 -12  -4   5      666.42      678.27     66.25 o 
 -11  -4   5      333.66      414.19     86.43 o 
 -10  -4   5      464.95      413.81     36.29 o 
  -9  -4   5      317.28      373.07     30.69 o 
  -8  -4   5     3270.76     3346.32     77.53 o 
  -7  -4   5      468.35      474.65     42.26 o 
  -6  -4   5     2145.66     2020.29     93.84 o 
  -5  -4   5     1603.53     1626.47     44.93 o 
  -4  -4   5      593.85      543.00     27.93 o 
  -3  -4   5     2022.03     2029.45     53.75 o 
  -2  -4   5     1633.14     1627.48     43.00 o 
  -1  -4   5      687.56      700.70     32.60 o 
   0  -4   5     3121.26     2911.17     58.80 o 
   1  -4   5      174.51      174.37     20.91 o 
   2  -4   5     3831.28     3823.35     74.41 o 
   3  -4   5     1821.59     1810.56     50.36 o 
   4  -4   5      108.46       99.25     18.30 o 
   5  -4   5       25.95        8.75     28.20 o 
   6  -4   5      156.27      305.53    100.48 o 
   7  -4   5      662.52      544.75     55.30 o 
   8  -4   5     1074.41     1037.59     60.35 o 
   9  -4   5      904.90     1048.65    145.38 o 
  10  -4   5       14.32       18.06     34.00 o 
  11  -4   5      141.91      -18.17    142.13 o 
  12  -4   5      257.30      223.29     59.45 o 
  13  -4   5      169.38      129.98     55.93 o 
  14  -4   5       67.73      -86.10    189.62 o 
  15  -4   5      146.24      120.56    119.97 o 
 -17  -3   5       18.74       38.27    165.37 o 
 -16  -3   5      108.39       83.22    211.80 o 
 -15  -3   5      139.84       43.11    122.27 o 
 -14  -3   5       44.44      -30.54    177.60 o 
 -13  -3   5      150.96      -18.99    140.32 o 
 -12  -3   5      464.12      591.31     69.44 o 
 -11  -3   5       90.62       43.62     72.68 o 
 -10  -3   5      557.51      490.03     35.08 o 
  -9  -3   5      301.26      284.56     26.16 o 
  -8  -3   5      243.45      253.10     38.61 o 
  -7  -3   5      108.53       96.67     32.49 o 
  -6  -3   5      100.69      109.35     18.90 o 
  -5  -3   5      434.27      477.87     25.94 o 
  -4  -3   5     1598.99     1684.09     36.33 o 
  -3  -3   5     1132.22     1176.74     36.89 o 
  -2  -3   5     2593.46     2651.09     57.68 o 
  -1  -3   5      539.46      468.05     24.75 o 
   0  -3   5      103.92       93.06     24.02 o 
   1  -3   5      160.97      150.69     19.39 o 
   2  -3   5     2161.74     2164.67     52.40 o 
   3  -3   5      886.96      842.31     38.33 o 
   4  -3   5      586.59      566.84     29.46 o 
   5  -3   5      480.10      466.99     28.27 o 
   6  -3   5      374.94      393.71     59.44 o 
   7  -3   5      347.35      323.55     49.32 o 
   8  -3   5      263.22      335.91     51.75 o 
   9  -3   5      243.70      222.54     36.18 o 
  10  -3   5      129.27       60.15     41.62 o 
  11  -3   5      119.19      190.29    148.37 o 
  12  -3   5      404.10      385.57     59.30 o 
  13  -3   5      186.18      208.09     53.65 o 
  14  -3   5       33.31     -133.09    172.19 o 
  15  -3   5      834.00      849.11    135.55 o 
 -17  -2   5       74.30      326.38    164.04 o 
 -16  -2   5      104.90      -72.85    198.96 o 
 -15  -2   5      126.76       86.90    119.10 o 
 -14  -2   5      237.11      483.93    182.16 o 
 -13  -2   5      115.19      -36.24    131.18 o 
 -12  -2   5      268.35      254.19     59.27 o 
 -11  -2   5      565.84      617.26     76.78 o 
 -10  -2   5      467.78      452.56     30.24 o 
  -9  -2   5      206.54      218.51     58.44 o 
  -8  -2   5     3558.68     3627.33     71.75 o 
  -7  -2   5     1057.27     1194.36     42.03 o 
  -6  -2   5      400.18      298.02     55.31 o 
  -5  -2   5     1032.30     1056.50     33.45 o 
  -4  -2   5      918.81      821.43     25.80 o 
  -3  -2   5     1122.77     1080.53     37.41 o 
  -2  -2   5     1558.17     1455.26     39.70 o 
  -1  -2   5     1823.78     1753.11     37.85 o 
   0  -2   5     1741.03     1763.63     38.34 o 
   1  -2   5     1847.43     1778.79     50.51 o 
   2  -2   5     1408.68     1324.05     40.04 o 
   3  -2   5     1082.74     1051.19     39.54 o 
   4  -2   5     1924.14     1877.97     42.87 o 
   5  -2   5      882.55      934.62     32.77 o 
   6  -2   5       13.36       13.17     17.33 o 
   7  -2   5       65.52       20.96     44.26 o 
   8  -2   5     2671.28     2534.63     78.06 o 
   9  -2   5      172.71      151.41     33.97 o 
  10  -2   5      300.26      200.80     44.30 o 
  11  -2   5      259.62      158.12     65.23 o 
  12  -2   5      133.38       64.78     56.60 o 
  13  -2   5       50.63        0.28     53.61 o 
  14  -2   5       81.62      176.18    178.61 o 
  15  -2   5       62.76       58.78    116.53 o 
 -17  -1   5        1.12      183.58    157.49 o 
 -16  -1   5      568.76      873.34    210.91 o 
 -15  -1   5       16.84       86.57    111.77 o 
 -14  -1   5      405.66      473.21    176.30 o 
 -13  -1   5      380.75      366.40    132.96 o 
 -12  -1   5     1128.51     1171.01     65.59 o 
 -11  -1   5     1934.84     1764.99     87.10 o 
 -10  -1   5      211.67      195.92     33.14 o 
  -9  -1   5      316.63      304.74     50.16 o 
  -8  -1   5      675.26      638.76     32.05 o 
  -7  -1   5     2116.07     2196.12     48.62 o 
  -6  -1   5      953.80      920.55     54.13 o 
  -5  -1   5      325.86      339.91     22.55 o 
  -4  -1   5     5815.40     5809.01     76.21 o 
  -3  -1   5     5540.47     5338.28     83.88 o 
  -2  -1   5     1957.70     1860.48     39.67 o 
  -1  -1   5      461.91      400.97     18.70 o 
   0  -1   5       95.63       68.45     16.33 o 
   1  -1   5      113.92       98.90     12.69 o 
   2  -1   5     1041.77     1106.32     34.13 o 
   3  -1   5      893.20      963.29     34.68 o 
   4  -1   5      849.40      807.58     28.18 o 
   5  -1   5     1396.39     1396.85     35.37 o 
   6  -1   5      104.24      108.40     16.65 o 
   7  -1   5      208.22      196.92     42.14 o 
   8  -1   5      612.41      580.18     49.71 o 
   9  -1   5      375.96      346.70     36.38 o 
  10  -1   5       78.74       52.68     39.61 o 
  11  -1   5      147.71       11.86     60.57 o 
  12  -1   5       36.76      -44.85     56.17 o 
  13  -1   5       38.76       71.19     53.54 o 
  14  -1   5      159.50      277.92    164.85 o 
  15  -1   5       78.97      111.09     46.93 o 
  16  -1   5       26.36       -2.49    180.58 o 
 -17   0   5        9.38       25.57    150.38 o 
 -16   0   5      324.09      310.88    192.05 o 
 -15   0   5       96.28      255.30    111.83 o 
 -14   0   5      414.38      450.38    173.82 o 
 -13   0   5       87.72      -27.76    129.14 o 
 -12   0   5     1720.01     1825.92     70.36 o 
 -11   0   5       39.98       54.63     54.11 o 
 -10   0   5       40.51       -3.95     29.61 o 
  -9   0   5      279.67      269.17     28.10 o 
  -8   0   5     1175.93     1237.31     52.19 o 
  -7   0   5      579.41      576.43     42.26 o 
  -6   0   5     2515.09     2610.77     66.87 o 
  -5   0   5      171.01      188.74     23.19 o 
  -4   0   5       58.72       57.23     17.64 o 
  -3   0   5     4523.08     4217.37     90.18 o 
  -2   0   5    20141.35    19974.77    350.08 o 
  -1   0   5     3924.89     3749.19     59.84 o 
   0   0   5    11088.62    10323.79    146.63 o 
   1   0   5      311.18      412.69     40.71 o 
   2   0   5      418.94      424.80     22.70 o 
   3   0   5     7101.52     7084.52    107.32 o 
   4   0   5     2648.25     2583.20     48.39 o 
   5   0   5      476.01      479.43     22.69 o 
   6   0   5      205.16      224.93     26.88 o 
   7   0   5      394.90      380.09     47.44 o 
   8   0   5       24.04       62.61     44.65 o 
   9   0   5      249.63      246.17     35.38 o 
  10   0   5      240.15      186.97     40.33 o 
  11   0   5       29.38       67.53     70.05 o 
  12   0   5      252.12      226.71     57.08 o 
  13   0   5       60.10       99.93     52.95 o 
  14   0   5       95.37      276.30    174.23 o 
  15   0   5       60.43       29.77     41.66 o 
  16   0   5       47.66       17.20    183.67 o 
 -17   1   5        1.04      -87.44    139.79 o 
 -16   1   5      567.47      183.93    186.67 o 
 -15   1   5       18.35        1.04    101.75 o 
 -14   1   5      396.88      614.58    157.37 o 
 -13   1   5      385.50      460.92     52.03 o 
 -12   1   5     1132.94     1185.52     61.31 o 
 -11   1   5     1932.09     1990.05     77.70 o 
 -10   1   5      208.70      197.63     28.58 o 
  -9   1   5      127.41      119.29     24.06 o 
  -8   1   5      671.26      636.44     44.64 o 
  -7   1   5     2121.59     2223.35     66.08 o 
  -6   1   5      214.11      255.75     24.96 o 
  -5   1   5      316.38      329.18     29.57 o 
  -4   1   5     5884.36     5833.75    114.29 o 
  -3   1   5     5563.24     5528.36    110.72 o 
  -2   1   5     1941.62     1983.72     53.38 o 
  -1   1   5      445.27      427.29     17.45 o 
   0   1   5       95.60      112.25     15.15 o 
   1   1   5      106.82       85.59     10.33 o 
   2   1   5     1033.87     1112.25     31.03 o 
   3   1   5      906.60      971.66     29.32 o 
   4   1   5      827.72      797.06     23.32 o 
   5   1   5     1391.27     1439.06     30.87 o 
   6   1   5      104.64      120.38     23.48 o 
   7   1   5      208.67      310.68     45.74 o 
   8   1   5      611.07      656.42     49.65 o 
   9   1   5      380.62      328.71     36.58 o 
  10   1   5       81.47       95.24     33.37 o 
  11   1   5      144.71      136.24     71.59 o 
  12   1   5       37.79      -58.53     58.53 o 
  13   1   5       38.86      -14.59     56.32 o 
  14   1   5       85.30       44.73     45.83 o 
  15   1   5       78.34       82.54     43.65 o 
  16   1   5       25.25     -103.91    189.97 o 
 -17   2   5       76.50      151.11    145.45 o 
 -16   2   5      107.96       90.78    182.45 o 
 -15   2   5      125.05      225.47    103.36 o 
 -14   2   5      242.07      203.56    163.81 o 
 -13   2   5      116.03      144.88     49.81 o 
 -12   2   5      270.96      284.27     49.11 o 
 -11   2   5      563.53      580.75     59.62 o 
 -10   2   5      466.40      487.74     39.66 o 
  -9   2   5       43.71       69.18     24.64 o 
  -8   2   5     3545.01     3548.55     90.36 o 
  -7   2   5     1058.37     1113.27     54.07 o 
  -6   2   5      308.03      313.03     28.30 o 
  -5   2   5     1024.41     1086.89     43.53 o 
  -4   2   5      914.43      863.51     39.29 o 
  -3   2   5     1115.46     1148.02     50.00 o 
  -2   2   5     1569.81     1451.42     74.36 o 
  -1   2   5     1839.58     1725.70     34.59 o 
   0   2   5     1739.83     1856.38     37.05 o 
   1   2   5     1848.54     1799.51     32.40 o 
   2   2   5     1404.04     1392.55     37.73 o 
   3   2   5     1084.99     1149.27     34.41 o 
   4   2   5     1923.77     1967.26     39.05 o 
   5   2   5      885.14      956.27     25.13 o 
   6   2   5       14.30       18.48     21.81 o 
   7   2   5       60.64       82.20     42.85 o 
   8   2   5     2677.45     2733.41     84.05 o 
   9   2   5      177.09      178.09     31.97 o 
  10   2   5      297.57      330.43     40.32 o 
  11   2   5      262.17      170.59     71.15 o 
  12   2   5      132.79      121.40     60.85 o 
  13   2   5       51.17      115.35     58.93 o 
  14   2   5       81.82     -130.21    158.50 o 
  15   2   5       62.06       52.74     51.43 o 
 -17   3   5       17.97       10.95    139.69 o 
 -16   3   5      109.14      161.39    182.25 o 
 -15   3   5      140.06      262.31    101.32 o 
 -14   3   5       45.22      185.73    157.01 o 
 -13   3   5      148.05      106.89     50.06 o 
 -12   3   5      464.32      462.73     54.46 o 
 -11   3   5       89.49      153.96    132.26 o 
 -10   3   5      555.15      623.88     46.70 o 
  -9   3   5      292.36      285.89     32.86 o 
  -8   3   5      245.86      168.28     45.88 o 
  -7   3   5      107.28      183.81     44.46 o 
  -6   3   5       99.81       92.89     22.77 o 
  -5   3   5      427.96      472.36     32.57 o 
  -4   3   5     1616.12     1710.02     52.61 o 
  -3   3   5     1141.13     1272.42     51.40 o 
  -2   3   5     2615.29     2788.40     98.55 o 
  -1   3   5      528.29      560.93     24.68 o 
   0   3   5      103.89       97.02     18.24 o 
   1   3   5      160.04      168.15     14.32 o 
   2   3   5     2174.74     2097.74     62.56 o 
   3   3   5      888.43      986.61     35.69 o 
   4   3   5      583.68      623.84     25.85 o 
   5   3   5      474.64      487.11     22.47 o 
   6   3   5       84.40       91.03     11.69 o 
   7   3   5      347.52      456.04     53.61 o 
   8   3   5      264.95      295.01     55.27 o 
   9   3   5      234.84      212.84     36.72 o 
  10   3   5      129.50      137.90     41.03 o 
  11   3   5      108.69      146.96     37.13 o 
  12   3   5      403.19      337.97     62.15 o 
  13   3   5      185.40      218.99     59.97 o 
  14   3   5       34.29      -36.31    157.52 o 
  15   3   5      834.68      664.12     62.50 o 
 -16   4   5      241.96      331.42    176.90 o 
 -15   4   5       72.29       49.39     99.90 o 
 -14   4   5      831.83      554.42    143.54 o 
 -13   4   5       91.38      122.47     50.72 o 
 -12   4   5      665.71      652.47     61.41 o 
 -11   4   5      338.15      353.07    132.69 o 
 -10   4   5      470.74      496.81     42.24 o 
  -9   4   5      309.55      355.76     36.61 o 
  -8   4   5     3265.36     3324.30     93.57 o 
  -7   4   5      475.40      570.61     52.08 o 
  -6   4   5      817.39      857.04     43.08 o 
  -5   4   5     1603.00     1700.10     55.17 o 
  -4   4   5      608.31      544.40     25.15 o 
  -3   4   5     2021.95     2199.56     48.79 o 
  -2   4   5     1622.36     1473.45     61.53 o 
  -1   4   5      694.45      743.60     26.92 o 
   0   4   5     3120.79     3049.03     54.36 o 
   1   4   5      163.65      183.31     17.11 o 
   2   4   5     3830.99     4106.67     92.77 o 
   3   4   5     1830.37     1921.18     64.04 o 
   4   4   5      101.74      104.77     17.18 o 
   5   4   5       24.51       29.66     20.76 o 
   6   4   5      123.68      118.97     16.68 o 
   7   4   5      665.37      755.22     61.89 o 
   8   4   5     1079.28     1117.53     68.00 o 
   9   4   5      376.37      389.86     41.37 o 
  10   4   5       11.71       -3.29     39.46 o 
  11   4   5      114.44       87.70     37.79 o 
  12   4   5      258.31      374.75     67.04 o 
  13   4   5      169.04      123.61     78.69 o 
  14   4   5       66.23      -76.71    164.29 o 
  15   4   5      146.19      106.02     52.69 o 
 -16   5   5      253.79      111.86    169.38 o 
 -15   5   5       85.93       71.20     98.00 o 
 -14   5   5      425.79      177.39    154.05 o 
 -13   5   5      553.71      493.82     61.72 o 
 -12   5   5      309.75      333.85     59.19 o 
 -11   5   5      314.23      452.73    126.10 o 
 -10   5   5     1374.12     1368.42     62.45 o 
  -9   5   5      415.53      255.56    110.55 o 
  -8   5   5      331.49      300.86     54.25 o 
  -7   5   5      593.22      672.27     57.34 o 
  -6   5   5       40.41       27.83     23.26 o 
  -5   5   5      666.99      653.31     28.46 o 
  -4   5   5      460.67      479.29     23.82 o 
  -3   5   5     2205.45     2351.90     63.78 o 
  -2   5   5      408.30      404.50     27.89 o 
  -1   5   5        4.69        4.33     18.17 o 
   0   5   5       59.55       58.20     23.17 o 
   1   5   5      185.07      212.40     17.13 o 
   2   5   5      371.31      341.99     32.35 o 
   3   5   5      407.69      487.85     35.49 o 
   4   5   5      282.61      311.90     22.58 o 
   5   5   5     1318.50     1329.02     39.16 o 
   6   5   5      563.00      509.05     28.23 o 
   7   5   5      664.93      677.16     64.13 o 
   8   5   5       35.73       66.76     57.26 o 
   9   5   5      294.50      283.41     40.55 o 
  10   5   5       19.34       11.90     49.19 o 
  11   5   5       59.47       54.97     38.43 o 
  12   5   5       47.70       34.42     67.94 o 
  13   5   5      218.43      189.62     72.99 o 
  14   5   5      232.55      270.32    166.24 o 
 -14   6   5      122.46      107.76     46.49 o 
 -13   6   5        9.20       56.79     67.61 o 
 -12   6   5      334.60      336.15     58.85 o 
 -11   6   5      263.50      443.38    122.51 o 
 -10   6   5       28.08       94.59     38.52 o 
  -9   6   5      127.96      299.62    108.15 o 
  -8   6   5       78.22      111.35     54.04 o 
  -7   6   5      600.94      614.24     59.10 o 
  -6   6   5       62.90       38.71     36.47 o 
  -5   6   5      325.68      369.01     27.56 o 
  -4   6   5      744.83      762.16     39.33 o 
  -3   6   5      391.81      344.35     42.74 o 
  -2   6   5      440.04      477.45     43.65 o 
  -1   6   5      322.34      352.63     28.63 o 
   0   6   5      549.86      568.27     35.23 o 
   1   6   5       33.92       69.17     21.70 o 
   2   6   5       42.75       52.10     29.55 o 
   3   6   5      208.60      164.41     32.85 o 
   4   6   5      273.99      289.95     24.12 o 
   5   6   5      379.33      395.48     31.13 o 
   6   6   5      548.35      561.55     31.22 o 
   7   6   5     1510.75     1475.39     77.19 o 
   8   6   5      427.00      366.27     66.45 o 
   9   6   5      106.43      106.54     38.31 o 
  10   6   5      157.73      219.99     54.51 o 
  11   6   5        3.83       44.07     39.50 o 
  12   6   5       16.24       38.32     73.22 o 
  13   6   5      107.06      137.49     78.91 o 
  14   6   5       11.73       -1.05    160.96 o 
 -14   7   5      241.66      272.19     57.64 o 
 -13   7   5      280.02      150.44     71.85 o 
 -12   7   5     1055.42      954.04     94.06 o 
 -11   7   5       27.31      -39.52     39.52 o 
 -10   7   5       38.22      -42.30     42.30 o 
  -9   7   5       32.42       63.16     44.16 o 
  -8   7   5       21.12      116.05     71.31 o 
  -7   7   5       53.08      -45.82     63.48 o 
  -6   7   5     1330.31     1587.27     90.39 o 
  -5   7   5      831.89      765.04     43.90 o 
  -4   7   5      281.56      273.46     29.88 o 
  -3   7   5       51.88       62.27     39.98 o 
  -2   7   5      315.08      348.79     45.52 o 
  -1   7   5        8.82       12.31     22.42 o 
   0   7   5       39.31       57.58     27.56 o 
   1   7   5       29.97       55.60     23.35 o 
   2   7   5      328.87      302.44     46.45 o 
   3   7   5      294.56      342.40     78.76 o 
   4   7   5      141.49      131.75     26.90 o 
   5   7   5      575.14      538.87     37.37 o 
   6   7   5      158.25      188.89     54.25 o 
   7   7   5      282.15      298.43     86.36 o 
   8   7   5      407.64      520.95     92.01 o 
   9   7   5      333.55      376.69     62.67 o 
  10   7   5       70.51       84.48     53.53 o 
  11   7   5      186.43      152.22    104.85 o 
  12   7   5      132.62      212.82     97.56 o 
  13   7   5      120.09      282.43     96.38 o 
 -14   8   5       60.73       44.03     52.89 o 
 -13   8   5       31.30        8.28     85.15 o 
 -12   8   5       20.18      -84.07     84.07 o 
 -11   8   5      108.45      135.75     54.32 o 
 -10   8   5       16.45       86.37     49.81 o 
  -9   8   5      193.06      262.26     56.69 o 
  -8   8   5      761.16      859.01     93.16 o 
  -7   8   5      685.50      541.29     82.27 o 
  -6   8   5      602.96      588.45     66.28 o 
  -5   8   5     1919.77     1814.52     61.51 o 
  -4   8   5      211.98      225.11     30.58 o 
  -3   8   5      453.54      281.70     49.23 o 
  -2   8   5      839.08      812.53     54.05 o 
  -1   8   5      190.46      168.68     29.77 o 
   0   8   5     2178.00     2194.23     67.31 o 
   1   8   5      319.82      310.95     33.81 o 
   2   8   5      513.41      517.51     84.83 o 
   3   8   5      513.41      450.83     85.23 o 
   4   8   5      522.48      524.96     40.46 o 
   5   8   5      164.42      185.12     31.20 o 
   6   8   5       69.78      110.46     54.27 o 
   7   8   5      476.67      507.61    100.94 o 
   8   8   5     1064.40      994.89    107.75 o 
   9   8   5      118.35      172.01     60.44 o 
  10   8   5      207.01      144.33     62.20 o 
  11   8   5      101.66      182.26    113.16 o 
  12   8   5       80.36      108.27    102.60 o 
 -13   9   5       28.72      -86.26     86.26 o 
 -12   9   5       68.61       34.25     97.25 o 
 -11   9   5       30.93      -31.09     50.18 o 
 -10   9   5      270.35      283.95     65.05 o 
  -9   9   5       14.93       -2.64     49.66 o 
  -8   9   5       52.92       59.77     76.94 o 
  -7   9   5      127.98      127.09     72.02 o 
  -6   9   5       81.72       11.15     43.05 o 
  -5   9   5      704.50      680.63     70.46 o 
  -4   9   5      225.96      242.22     32.67 o 
  -3   9   5      344.62      312.00     50.30 o 
  -2   9   5       70.01       52.96     47.92 o 
  -1   9   5      435.26      446.69     38.61 o 
   0   9   5        7.12       -3.79     25.54 o 
   1   9   5      785.36      624.58     63.47 o 
   2   9   5      297.76      227.81     79.32 o 
   3   9   5       75.78       62.29     83.09 o 
   4   9   5      239.76      218.26     55.85 o 
   5   9   5      171.01      220.53     34.10 o 
   6   9   5       11.65        2.05     50.15 o 
   7   9   5      343.04      269.59     99.56 o 
   8   9   5       37.53      -74.80     99.85 o 
   9   9   5        9.98       57.54     62.41 o 
  10   9   5      105.03      164.45     66.47 o 
  11   9   5       22.29       10.64    119.13 o 
 -11  10   5        4.74      -52.43     52.43 o 
 -10  10   5      479.56      505.03     78.81 o 
  -9  10   5        0.84       -1.74     51.01 o 
  -8  10   5       52.37       -4.99     79.47 o 
  -7  10   5       26.20       10.14     78.70 o 
  -6  10   5      303.47      217.93     56.57 o 
  -5  10   5      292.63      290.35     54.33 o 
  -4  10   5      161.68      158.63     32.40 o 
  -3  10   5      297.17      261.60     49.47 o 
  -2  10   5      193.45      138.67     50.89 o 
  -1  10   5      314.51      272.52     36.58 o 
   0  10   5     1333.89     1213.73     56.07 o 
   1  10   5      104.44       69.28     46.22 o 
   2  10   5       21.81       -8.69     81.03 o 
   3  10   5      670.73      633.88     96.27 o 
   4  10   5      126.33      143.36     32.62 o 
   5  10   5        4.89       26.61     53.74 o 
   6  10   5       79.49       94.09     58.48 o 
   7  10   5      130.19      209.88    107.98 o 
   8  10   5       43.55      152.48    113.67 o 
   9  10   5       32.21        3.75     63.47 o 
  10  10   5      333.32      372.74     81.45 o 
 -10  11   5       81.40      127.36     66.77 o 
  -9  11   5       21.94      -53.63     53.63 o 
  -8  11   5      158.92      193.56     90.83 o 
  -7  11   5        7.80      136.31     89.90 o 
  -6  11   5      173.89      198.83     58.36 o 
  -5  11   5       58.03       44.67     46.07 o 
  -4  11   5       66.97       57.83     45.64 o 
  -3  11   5      140.09       83.00     49.70 o 
  -2  11   5      284.73      251.88     52.65 o 
  -1  11   5        7.33       38.99     29.58 o 
   0  11   5        8.29       23.11     29.35 o 
   1  11   5        3.81       31.12     30.53 o 
   2  11   5       52.77       51.96     49.62 o 
   3  11   5       67.97       46.17     89.12 o 
   4  11   5       16.10       50.49     33.29 o 
   5  11   5       90.84       63.17     58.78 o 
   6  11   5       35.62      -17.56    118.78 o 
   7  11   5       24.19      173.62    115.43 o 
   8  11   5      153.22      241.47    122.18 o 
  -7  12   5       90.99       40.81     96.16 o 
  -6  12   5       30.13      -16.45     51.77 o 
  -5  12   5      335.40      412.18     67.93 o 
  -4  12   5       22.20       70.59     48.54 o 
  -3  12   5        9.79       20.06     51.46 o 
  -2  12   5      131.29      185.39     54.37 o 
  -1  12   5       21.02        5.11     31.37 o 
   0  12   5       11.49        3.99     32.19 o 
   1  12   5        3.64        9.06     32.08 o 
   2  12   5      219.05      244.76     56.96 o 
   3  12   5       68.64       -2.51     54.29 o 
   4  12   5      139.81      243.91    119.17 o 
   5  12   5       33.41      -59.47     59.47 o 
  -2  13   5        2.91       79.10     76.64 o 
  -1  13   5       76.72      282.51     98.97 o 
   0  13   5        9.58       13.58     35.36 o 
   1  13   5       76.29      143.69     93.36 o 
  -7 -12   6       69.67      -21.13    119.18 o 
  -6 -12   6        8.40       68.19     94.88 o 
  -5 -12   6      140.27      203.54     50.62 o 
  -4 -12   6      204.00      201.76     92.39 o 
  -3 -12   6       65.67       57.01     73.02 o 
  -2 -12   6      219.42      200.87     94.89 o 
  -1 -12   6        3.98      -20.39    110.32 o 
   0 -12   6      126.87      152.52     50.35 o 
   1 -12   6        4.45      -16.32    110.06 o 
   2 -12   6      702.76      563.74    100.25 o 
   3 -12   6       51.69       98.63     82.20 o 
   4 -12   6        1.42       22.29     50.21 o 
   5 -12   6       81.09       92.96     66.66 o 
  -9 -11   6       46.15      121.60    156.16 o 
  -8 -11   6       30.90        3.85    113.54 o 
  -7 -11   6        0.99       99.97     77.42 o 
  -6 -11   6       29.19       76.79     87.47 o 
  -5 -11   6      177.97      278.08     48.97 o 
  -4 -11   6      198.55      201.20    107.33 o 
  -3 -11   6       68.84      103.37    103.00 o 
  -2 -11   6       52.39       11.94     67.63 o 
  -1 -11   6       94.71      -33.34    100.86 o 
   0 -11   6        7.96      -45.23     45.23 o 
   1 -11   6       95.16      -17.74     96.51 o 
   2 -11   6      106.59      202.41     87.29 o 
   3 -11   6       70.02       82.43     78.35 o 
   4 -11   6      134.22      101.68     52.11 o 
   5 -11   6       53.74        8.95     43.49 o 
   7 -11   6       23.14      -68.87     78.65 o 
 -11 -10   6       10.30        5.57     60.62 o 
 -10 -10   6      317.83      282.58     53.48 o 
  -9 -10   6      284.90      586.41    145.52 o 
  -8 -10   6       98.64       43.41     67.56 o 
  -7 -10   6       89.31       22.36    102.57 o 
  -6 -10   6      174.85      264.14     79.56 o 
  -5 -10   6      122.24      133.47     40.53 o 
  -4 -10   6      579.07      455.43    103.17 o 
  -3 -10   6      669.70      678.72     67.86 o 
  -2 -10   6       20.99       13.17     60.00 o 
  -1 -10   6      243.80      267.09     94.71 o 
   0 -10   6      310.10      380.15     49.77 o 
   1 -10   6      255.46      291.05     94.22 o 
   2 -10   6        3.31       84.33     82.49 o 
   3 -10   6      963.74      863.83     90.61 o 
   4 -10   6       25.83      -72.25     72.25 o 
   5 -10   6       24.49       75.95     40.87 o 
   6 -10   6      599.82      523.55     75.75 o 
   7 -10   6      104.88      170.10     61.64 o 
   8 -10   6       35.24       78.35     58.15 o 
   9 -10   6      106.86      135.18     42.50 o 
 -12  -9   6       31.75      121.09     90.80 o 
 -11  -9   6      110.54      265.95    174.78 o 
 -10  -9   6      348.19      367.01     46.64 o 
  -9  -9   6       61.14      251.45     93.91 o 
  -8  -9   6      133.97      141.55     55.82 o 
  -7  -9   6      251.57      253.99     56.03 o 
  -6  -9   6      106.36      153.98    111.62 o 
  -5  -9   6      655.90      714.28     43.68 o 
  -4  -9   6      407.56      427.72     36.19 o 
  -3  -9   6       77.41      118.64     46.91 o 
  -2  -9   6      296.47      242.87     49.98 o 
  -1  -9   6      191.78      220.06     30.74 o 
   0  -9   6        2.44      -29.36     29.36 o 
   1  -9   6      110.86      115.63     29.54 o 
   2  -9   6       18.26      -15.60     42.31 o 
   3  -9   6       52.08       83.63     40.65 o 
   4  -9   6      148.71      210.46    109.18 o 
   5  -9   6      251.89      319.57     34.47 o 
   6  -9   6      147.22        7.95     69.77 o 
   7  -9   6       46.35       45.50     47.38 o 
   8  -9   6      126.60      124.67     48.71 o 
   9  -9   6      367.82      457.96    143.62 o 
  10  -9   6       76.51       67.36     55.34 o 
 -13  -8   6       39.04       52.20     88.66 o 
 -12  -8   6      192.28      246.09     79.84 o 
 -11  -8   6      214.71      237.15     96.44 o 
 -10  -8   6       17.99        9.94     38.20 o 
  -9  -8   6      113.77      282.45     91.10 o 
  -8  -8   6      323.91      284.30     57.38 o 
  -7  -8   6      365.43      402.18     54.03 o 
  -6  -8   6       61.72      -39.23     97.17 o 
  -5  -8   6       92.67       75.32     28.10 o 
  -4  -8   6      444.92      487.56     36.51 o 
  -3  -8   6      523.70      489.77     49.88 o 
  -2  -8   6      512.70      495.46     49.59 o 
  -1  -8   6     1369.96     1581.18    119.25 o 
   0  -8   6     2327.93     2382.63     54.94 o 
   1  -8   6     1375.22     1106.49     95.92 o 
   2  -8   6      774.54      771.97     46.91 o 
   3  -8   6      346.48      330.19     41.74 o 
   4  -8   6       67.50      109.49     94.50 o 
   5  -8   6      380.86      387.47     41.67 o 
   6  -8   6      544.87      665.31     99.45 o 
   7  -8   6      155.64       93.84     60.87 o 
   8  -8   6     1167.48     1214.33     75.53 o 
   9  -8   6      168.08      159.20    131.33 o 
  10  -8   6      332.43      278.47     48.75 o 
  11  -8   6      130.79      156.97     86.77 o 
  12  -8   6       20.17      -36.55     84.91 o 
 -14  -7   6       35.14     -112.10    188.50 o 
 -13  -7   6      111.01      172.93     82.28 o 
 -12  -7   6     1020.23     1155.87     85.58 o 
 -11  -7   6      280.98      404.69     90.94 o 
 -10  -7   6       40.09       42.74     37.65 o 
  -9  -7   6       97.63       93.52     83.07 o 
  -8  -7   6      210.95      194.00     53.65 o 
  -7  -7   6      389.85      341.64     53.59 o 
  -6  -7   6     1785.28     1878.30    120.48 o 
  -5  -7   6      296.68      315.75     34.70 o 
  -4  -7   6      344.03      336.34     31.39 o 
  -3  -7   6      290.19      239.29     44.97 o 
  -2  -7   6      321.74      350.78     45.38 o 
  -1  -7   6      433.49      408.18     28.17 o 
   0  -7   6       44.78       42.53     28.73 o 
   1  -7   6      541.21      577.92     31.03 o 
   2  -7   6      588.40      603.87     41.41 o 
   3  -7   6      110.64       98.04     47.43 o 
   4  -7   6      274.15      304.13     32.98 o 
   5  -7   6      394.12      484.73     39.18 o 
   6  -7   6      605.11      378.06    113.63 o 
   7  -7   6      380.31      259.82     62.08 o 
   8  -7   6      124.27      104.24     59.38 o 
   9  -7   6       30.88     -121.60    121.60 o 
  10  -7   6       68.73      126.58     42.84 o 
  11  -7   6      196.42      129.65     81.83 o 
  12  -7   6       53.62       98.57     68.14 o 
 -15  -6   6       60.98      118.74    100.79 o 
 -14  -6   6      164.26     -143.60    183.54 o 
 -13  -6   6      353.79      361.99    164.91 o 
 -12  -6   6       85.14      138.33     76.23 o 
 -11  -6   6      482.33      442.08    104.61 o 
 -10  -6   6      188.97      166.12     38.41 o 
  -9  -6   6       37.89      222.44     94.79 o 
  -8  -6   6      802.22      780.60     56.17 o 
  -7  -6   6      105.15      160.71     46.85 o 
  -6  -6   6     1935.06     2149.58    119.57 o 
  -5  -6   6      172.46      175.13     28.74 o 
  -4  -6   6      182.81      197.06     25.32 o 
  -3  -6   6      208.30      216.66     40.30 o 
  -2  -6   6       42.02       24.15     36.76 o 
  -1  -6   6       54.53       77.30     19.39 o 
   0  -6   6     2837.41     2817.34     53.61 o 
   1  -6   6       33.42       12.56     21.29 o 
   2  -6   6     1005.83      894.28     50.06 o 
   3  -6   6      837.05      831.77     48.69 o 
   4  -6   6      812.22      804.26     41.02 o 
   5  -6   6     1350.44     1276.86     48.49 o 
   6  -6   6      299.65      377.33    108.12 o 
   7  -6   6      305.16      286.44     59.99 o 
   8  -6   6      418.00      465.11     52.39 o 
   9  -6   6      266.12       42.49    143.79 o 
  10  -6   6      204.20      150.13     49.36 o 
  11  -6   6       38.30      -62.46     78.43 o 
  12  -6   6      238.91      209.09     68.60 o 
  13  -6   6       71.98      160.61    129.74 o 
 -16  -5   6      115.68      438.39    218.42 o 
 -15  -5   6       12.05      127.35    101.03 o 
 -14  -5   6      422.45      634.79    195.35 o 
 -13  -5   6       36.74      142.92    153.15 o 
 -12  -5   6      350.28      505.37     53.33 o 
 -11  -5   6      608.18      826.81     86.62 o 
 -10  -5   6      357.98      399.22     39.33 o 
  -9  -5   6       67.72       57.24     28.01 o 
  -8  -5   6       43.55      100.03     43.94 o 
  -7  -5   6      703.78      648.38     49.52 o 
  -6  -5   6      140.06      105.06     24.28 o 
  -5  -5   6      337.55      346.87     28.63 o 
  -4  -5   6      373.22      349.44     23.06 o 
  -3  -5   6      398.57      376.55     39.10 o 
  -2  -5   6      370.76      381.03     33.91 o 
  -1  -5   6       75.64      120.67     18.01 o 
   0  -5   6       51.40       34.05     27.04 o 
   1  -5   6       36.60       47.07     20.22 o 
   2  -5   6      769.38      766.63     43.83 o 
   3  -5   6      470.47      465.19     39.75 o 
   4  -5   6      221.06      171.96     24.88 o 
   5  -5   6       96.00      112.99     27.54 o 
   6  -5   6      140.12      145.42     62.76 o 
   7  -5   6     1523.31     1368.82     71.81 o 
   8  -5   6       10.43      -53.52     53.52 o 
   9  -5   6      236.37      222.60    147.18 o 
  10  -5   6      150.44      190.41     48.34 o 
  11  -5   6      110.36      -17.16     74.37 o 
  12  -5   6      289.81      365.40     65.62 o 
  13  -5   6      173.98      233.57     64.22 o 
  14  -5   6      254.58       83.24    193.70 o 
 -16  -4   6      508.52      689.16    205.31 o 
 -15  -4   6      144.37      116.41     97.81 o 
 -14  -4   6       84.87      105.79    175.00 o 
 -13  -4   6        1.35      -68.21    142.60 o 
 -12  -4   6      245.18      302.55     69.71 o 
 -11  -4   6      297.80      338.23     74.24 o 
 -10  -4   6      334.71      321.89     36.02 o 
  -9  -4   6      957.14     1024.89     46.23 o 
  -8  -4   6      171.91      212.02     40.98 o 
  -7  -4   6      217.84      251.74     41.91 o 
  -6  -4   6      621.78      646.15     32.94 o 
  -5  -4   6     1767.64     1738.72     46.44 o 
  -4  -4   6      281.78      257.31     20.00 o 
  -3  -4   6     1815.63     1846.47     44.84 o 
  -2  -4   6     3783.97     3717.24     62.64 o 
  -1  -4   6      666.66      700.80     31.96 o 
   0  -4   6      664.57      694.03     31.82 o 
   1  -4   6     1934.43     1889.11     46.71 o 
   2  -4   6      664.88      647.45     39.20 o 
   3  -4   6     1958.60     1905.57     52.53 o 
   4  -4   6      203.59      224.67     21.55 o 
   5  -4   6      364.54      369.52     28.44 o 
   6  -4   6     1365.26     1617.71    130.41 o 
   7  -4   6      963.14      903.91     62.94 o 
   8  -4   6      975.03     1066.28     62.96 o 
   9  -4   6     1252.28     1239.08    152.32 o 
  10  -4   6      181.84      259.20     43.16 o 
  11  -4   6      213.84      199.82    156.86 o 
  12  -4   6       49.18      -35.53     57.21 o 
  13  -4   6        8.51      -26.77     54.36 o 
  14  -4   6       35.18     -176.05    192.73 o 
 -17  -3   6       24.17      -87.87    164.74 o 
 -16  -3   6       70.43      115.70    204.66 o 
 -15  -3   6      192.50      178.40     98.98 o 
 -14  -3   6      278.52      486.64    174.53 o 
 -13  -3   6       44.36      141.03    145.34 o 
 -12  -3   6     2335.79     2541.58     93.60 o 
 -11  -3   6       29.99       88.96     68.66 o 
 -10  -3   6      154.69      149.84     31.61 o 
  -9  -3   6      214.73      161.45     25.06 o 
  -8  -3   6      188.17      249.39     39.00 o 
  -7  -3   6      221.09      230.90     37.47 o 
  -6  -3   6     3503.20     3438.58    117.24 o 
  -5  -3   6      327.00      354.04     24.84 o 
  -4  -3   6     1189.75     1144.03     31.07 o 
  -3  -3   6      872.16      785.08     33.36 o 
  -2  -3   6     2171.29     2095.68     53.02 o 
  -1  -3   6       44.38       56.43     17.43 o 
   0  -3   6       58.73       43.81     25.18 o 
   1  -3   6       41.80       50.58     17.77 o 
   2  -3   6      384.35      397.30     34.75 o 
   3  -3   6     1065.30     1064.73     40.01 o 
   4  -3   6      814.27      739.69     29.07 o 
   5  -3   6      153.67      124.27     24.77 o 
   6  -3   6      350.35      334.28     62.88 o 
   7  -3   6      259.40      273.10     51.77 o 
   8  -3   6       65.30       94.74     51.27 o 
   9  -3   6      368.80      365.21     40.87 o 
  10  -3   6       26.73       24.95     36.28 o 
  11  -3   6      746.00      780.99    155.30 o 
  12  -3   6       75.94      128.42     58.86 o 
  13  -3   6      124.48      178.56     56.61 o 
  14  -3   6       37.60     -117.64    194.84 o 
  15  -3   6      489.90      747.34    137.69 o 
 -17  -2   6      178.79      186.03    163.36 o 
 -16  -2   6       56.74       71.13    199.25 o 
 -15  -2   6      143.12      107.54     92.03 o 
 -14  -2   6       97.39      494.64    183.13 o 
 -13  -2   6      165.50      103.71    137.28 o 
 -12  -2   6      356.83      394.86     65.66 o 
 -11  -2   6     1554.02     1687.14     80.54 o 
 -10  -2   6      325.52      362.38     43.21 o 
  -9  -2   6        5.95       19.12     18.04 o 
  -8  -2   6     1174.52     1224.68     45.14 o 
  -7  -2   6     1445.09     1396.88     44.88 o 
  -6  -2   6       84.88      142.72     49.91 o 
  -5  -2   6      928.04      920.33     26.94 o 
  -4  -2   6     2768.48     2861.41     46.71 o 
  -3  -2   6     1101.28     1044.19     39.96 o 
  -2  -2   6     1393.01     1290.03     40.46 o 
  -1  -2   6     2366.47     2407.09     48.98 o 
   0  -2   6      223.26      169.21     24.03 o 
   1  -2   6     1540.90     1581.64     38.77 o 
   2  -2   6      392.54      337.68     32.06 o 
   3  -2   6      172.70      166.26     29.62 o 
   4  -2   6       27.38        0.25     16.55 o 
   5  -2   6     2012.80     1864.35     45.11 o 
   6  -2   6      193.57      233.64     22.37 o 
   7  -2   6      627.47      728.72     56.62 o 
   8  -2   6     2507.31     2538.16     82.19 o 
   9  -2   6      343.23      309.42     40.04 o 
  10  -2   6      570.15      534.43     49.47 o 
  11  -2   6      432.76      385.85     66.27 o 
  12  -2   6      142.48       71.56     63.83 o 
  13  -2   6      118.21      111.22     57.75 o 
  14  -2   6       54.36      -60.86    180.24 o 
  15  -2   6      188.51      193.48     54.89 o 
 -17  -1   6        6.51       40.51    155.39 o 
 -16  -1   6       72.12      166.81    196.87 o 
 -15  -1   6      218.58      228.11    115.58 o 
 -13  -1   6      709.53      793.40     61.89 o 
 -12  -1   6     1189.83     1258.04     66.20 o 
 -11  -1   6      133.57      141.62     60.18 o 
 -10  -1   6     1308.63     1319.77     52.75 o 
  -9  -1   6      451.52      423.86     52.77 o 
  -8  -1   6      610.28      543.41     32.98 o 
  -7  -1   6      626.44      628.24     31.96 o 
  -6  -1   6     3368.80     2985.42     95.96 o 
  -5  -1   6     1973.11     2117.60     36.87 o 
  -4  -1   6      454.40      421.36     21.87 o 
  -3  -1   6      876.49      810.14     33.07 o 
  -2  -1   6     1040.03     1119.23     34.63 o 
  -1  -1   6      315.96      235.25     38.60 o 
   0  -1   6      152.37      149.86     19.39 o 
   1  -1   6       54.93       75.39     14.67 o 
   2  -1   6      794.39      808.31     33.58 o 
   3  -1   6     1454.92     1345.99     35.97 o 
   4  -1   6     1769.70     1659.30     39.12 o 
   5  -1   6     3057.42     2972.11     56.65 o 
   6  -1   6      487.20      502.68     26.54 o 
   7  -1   6     1478.76     1395.81     61.37 o 
   8  -1   6      486.31      447.33     50.00 o 
   9  -1   6       61.92        9.82     29.89 o 
  10  -1   6      277.84      272.86     44.95 o 
  11  -1   6       18.17      -61.70     61.70 o 
  12  -1   6       49.51      -29.82     58.58 o 
  13  -1   6      129.18      143.24     55.77 o 
  14  -1   6      166.62      297.84    177.89 o 
  15  -1   6       72.66       26.69     47.00 o 
 -17   0   6      134.01      167.12    155.01 o 
 -16   0   6      400.57      595.77    180.86 o 
 -15   0   6      105.44      -14.85    106.01 o 
 -14   0   6      134.05      381.61    179.87 o 
 -13   0   6       36.94       89.96     46.72 o 
 -12   0   6       80.93      169.47     47.46 o 
 -11   0   6      240.53      233.68     55.42 o 
 -10   0   6      429.44      407.09     37.93 o 
  -9   0   6       27.50       30.78     22.35 o 
  -8   0   6      373.74      411.86     42.83 o 
  -7   0   6      621.71      656.07     43.61 o 
  -6   0   6     1012.72      991.12     41.80 o 
  -5   0   6       66.94       78.40     20.95 o 
  -4   0   6     1100.16     1026.01     40.20 o 
  -3   0   6     7236.58     7102.87    107.31 o 
  -2   0   6      436.11      504.40     26.68 o 
  -1   0   6     1714.62     1665.38     35.16 o 
   0   0   6     8077.80     7727.09    113.52 o 
   1   0   6     1072.37     1084.71     28.80 o 
   2   0   6     4960.41     4587.60     75.65 o 
   3   0   6        1.84      -33.53     33.53 o 
   4   0   6      563.28      535.86     23.62 o 
   5   0   6      118.83      133.98     21.49 o 
   6   0   6     1391.92     1383.12     35.00 o 
   7   0   6      113.99      111.13     46.04 o 
   8   0   6      302.24      316.57     52.24 o 
   9   0   6       35.73      -30.11     30.11 o 
  10   0   6      698.04      605.57     48.01 o 
  11   0   6       93.59       36.97     70.34 o 
  12   0   6       16.68      -42.38     57.57 o 
  13   0   6        3.23      -54.12     54.12 o 
  14   0   6        8.30       35.50    179.46 o 
  15   0   6      144.71       37.34     45.46 o 
 -17   1   6        6.38      140.73    149.65 o 
 -16   1   6       72.61      221.81    187.82 o 
 -15   1   6      216.83      204.79    110.02 o 
 -14   1   6       69.29      241.34    164.11 o 
 -13   1   6      720.46      627.29     56.48 o 
 -12   1   6     1182.19     1205.16     62.46 o 
 -11   1   6      130.90      227.32     58.22 o 
 -10   1   6     1307.30     1227.18     53.32 o 
  -9   1   6      452.95      482.93     57.79 o 
  -8   1   6      610.96      593.84     46.38 o 
  -7   1   6      617.33      623.08     46.39 o 
  -6   1   6     1683.64     1730.93     53.34 o 
  -5   1   6     1976.02     2092.54     57.28 o 
  -4   1   6      456.32      481.78     30.10 o 
  -3   1   6      864.52      881.33     44.43 o 
  -2   1   6     1047.29     1126.54     30.99 o 
  -1   1   6      259.11      278.08     16.55 o 
   0   1   6      152.35      161.54     17.88 o 
   1   1   6       52.02       80.05     13.08 o 
   2   1   6      788.64      832.61     31.16 o 
   3   1   6     1456.59     1354.48     35.94 o 
   4   1   6     1773.40     1679.59     36.27 o 
   5   1   6     3054.88     3048.76     54.87 o 
   6   1   6      492.80      395.10     32.14 o 
   7   1   6     1487.63     1556.41     65.57 o 
   8   1   6      483.58      478.06     54.82 o 
   9   1   6       65.09       80.40     32.24 o 
  10   1   6      276.22      213.82     42.50 o 
  11   1   6       18.50      -72.90     72.90 o 
  12   1   6       50.01      171.49     62.88 o 
  13   1   6      128.58      106.57     59.23 o 
  14   1   6      128.23      107.47     51.20 o 
  15   1   6       72.38      106.52     46.27 o 
 -17   2   6      170.09      185.93    144.64 o 
 -16   2   6       59.46      178.39    186.04 o 
 -15   2   6      144.78      201.91    104.32 o 
 -14   2   6       97.14      131.62    164.20 o 
 -13   2   6      165.72      144.28     49.75 o 
 -12   2   6      360.69      341.01     51.70 o 
 -11   2   6     1564.66     1616.55     73.06 o 
 -10   2   6      323.87      320.66     33.34 o 
  -9   2   6        4.29      -12.05     23.19 o 
  -8   2   6     1189.52     1252.57     57.23 o 
  -7   2   6     1445.74     1488.70     59.46 o 
  -6   2   6       65.95       60.86     21.43 o 
  -5   2   6      934.48      981.28     42.32 o 
  -4   2   6     2756.41     3033.08     73.41 o 
  -3   2   6     1098.80     1107.60     50.37 o 
  -2   2   6     1398.90     1408.51     36.30 o 
  -1   2   6     2405.63     2379.46     44.57 o 
   0   2   6      223.58      229.02     21.03 o 
   1   2   6     1575.97     1449.37     33.58 o 
   2   2   6      399.83      377.13     25.49 o 
   3   2   6      170.88      152.92     24.74 o 
   4   2   6       25.63       35.16     12.22 o 
   5   2   6     2008.31     1946.74     39.51 o 
   6   2   6      201.43      187.20     27.86 o 
   7   2   6      631.21      715.56     53.66 o 
   8   2   6     2506.86     2552.76     82.26 o 
   9   2   6      342.41      279.63     36.43 o 
  10   2   6      569.68      485.42     46.94 o 
  11   2   6      432.53      421.62     80.10 o 
  12   2   6      143.02      143.35     62.85 o 
  13   2   6      119.01      162.16     60.93 o 
  14   2   6       53.25     -163.61    163.61 o 
  15   2   6      188.95       47.76     53.10 o 
 -17   3   6       23.89     -141.79    141.79 o 
 -16   3   6       71.70      -31.48    174.77 o 
 -15   3   6      192.78      222.60    102.44 o 
 -14   3   6      278.24      163.14    159.87 o 
 -13   3   6       44.44       11.81     48.84 o 
 -12   3   6     2328.24     2215.39     80.11 o 
 -11   3   6       23.89       94.07    134.12 o 
 -10   3   6      158.34      156.91     32.13 o 
  -9   3   6      224.64      232.23     31.92 o 
  -8   3   6      180.00      211.68     49.09 o 
  -7   3   6      224.17      169.89     47.01 o 
  -6   3   6     1817.53     1817.89     58.81 o 
  -5   3   6      329.28      310.05     34.88 o 
  -4   3   6     1218.57     1217.96     46.15 o 
  -3   3   6      870.87      898.00     33.37 o 
  -2   3   6     2160.19     2166.69     47.35 o 
  -1   3   6       43.79       42.23     14.78 o 
   0   3   6       58.71       44.72     21.43 o 
   1   3   6       44.21       40.71     14.42 o 
   2   3   6      385.10      419.94     28.74 o 
   3   3   6     1065.42     1147.64     38.96 o 
   4   3   6      789.45      738.06     26.62 o 
   5   3   6      152.49      156.78     19.16 o 
   6   3   6      108.75      141.26     14.03 o 
   7   3   6      260.01      197.02     55.03 o 
   8   3   6       64.60      124.67     54.11 o 
   9   3   6      368.63      365.92     40.74 o 
  10   3   6       25.57      -28.76     42.57 o 
  11   3   6      319.69      301.39     41.44 o 
  12   3   6       74.99        7.50     61.52 o 
  13   3   6      123.75       10.31     63.23 o 
  14   3   6       36.75     -130.88    162.69 o 
  15   3   6      492.40      337.44     58.46 o 
 -16   4   6      504.64      393.79    186.28 o 
 -15   4   6      147.82      124.32    101.77 o 
 -14   4   6       84.91      185.76    154.50 o 
 -13   4   6        1.49       48.06     51.24 o 
 -12   4   6      243.27      271.10     56.37 o 
 -11   4   6      292.62      500.11    135.41 o 
 -10   4   6      336.40      337.70     41.39 o 
  -9   4   6     1738.39     1608.10    139.32 o 
  -8   4   6      177.65      237.48     54.39 o 
  -7   4   6      213.02      244.09     50.52 o 
  -6   4   6      631.51      654.44     39.24 o 
  -5   4   6     1766.37     1831.36     57.40 o 
  -4   4   6      277.94      281.14     18.40 o 
  -3   4   6     1808.47     1872.23     45.30 o 
  -2   4   6     3782.48     4064.56     71.68 o 
  -1   4   6      690.72      693.57     27.87 o 
   0   4   6      664.70      684.66     26.79 o 
   1   4   6     1967.82     1880.54     41.19 o 
   2   4   6      665.70      697.21     34.60 o 
   3   4   6     1951.00     1954.31     49.32 o 
   4   4   6      208.28      195.91     19.07 o 
   5   4   6      368.07      364.78     27.29 o 
   6   4   6      842.17      786.77     47.45 o 
   7   4   6      973.13     1098.87     67.33 o 
   8   4   6      972.79      927.34     65.30 o 
   9   4   6      719.24      635.99     47.95 o 
  10   4   6      188.45       42.77     47.99 o 
  11   4   6      113.87      132.91     39.55 o 
  12   4   6       49.94      149.06     63.81 o 
  13   4   6        8.21       14.47     65.41 o 
  14   4   6       36.52      -67.39    158.61 o 
 -16   5   6      119.23       74.04    178.34 o 
 -15   5   6       13.14       20.41     98.91 o 
 -14   5   6      424.67      537.49    161.45 o 
 -13   5   6       39.73       24.78     53.70 o 
 -12   5   6      351.25      264.89     59.15 o 
 -11   5   6      605.11      798.21    131.37 o 
 -10   5   6      358.50      409.30     45.31 o 
  -9   5   6       89.94      171.77    113.48 o 
  -8   5   6       45.86       49.85     51.38 o 
  -7   5   6      710.82      698.06     59.17 o 
  -6   5   6      226.80      275.25     83.82 o 
  -5   5   6      334.01      379.02     24.21 o 
  -4   5   6      361.33      397.37     22.17 o 
  -3   5   6      394.89      407.49     30.46 o 
  -2   5   6      369.53      444.46     42.86 o 
  -1   5   6       72.47      106.49     21.80 o 
   0   5   6       51.42       65.63     20.57 o 
   1   5   6       35.04       58.86     16.30 o 
   2   5   6      759.98      834.29     37.41 o 
   3   5   6      467.96      495.39     37.72 o 
   4   5   6      200.35      241.08     22.82 o 
   5   5   6       98.18       93.34     27.21 o 
   6   5   6       38.78       50.78     30.95 o 
   7   5   6     1519.56     1640.57     77.78 o 
   8   5   6       11.47      -57.88     57.88 o 
   9   5   6      195.67      179.36     38.99 o 
  10   5   6      148.95       99.86     50.12 o 
  11   5   6       83.83       48.71     38.88 o 
  12   5   6      289.68      209.85     69.07 o 
  13   5   6      174.75      120.36     71.88 o 
  14   5   6      252.35      403.29    160.68 o 
 -14   6   6       99.37       30.65     44.80 o 
 -13   6   6      351.76      301.83     73.33 o 
 -12   6   6       87.65      -70.17     82.46 o 
 -11   6   6      307.95      221.59     49.58 o 
 -10   6   6      189.84      194.16     48.47 o 
  -9   6   6       36.27       31.97     40.12 o 
  -8   6   6      804.85      882.47     85.28 o 
  -7   6   6      104.49       42.80     70.06 o 
  -6   6   6     1114.08     1185.35     78.65 o 
  -5   6   6      172.00      185.82     29.97 o 
  -4   6   6      191.14      159.63     25.47 o 
  -3   6   6      204.67      203.18     42.74 o 
  -2   6   6       40.40       53.65     39.15 o 
  -1   6   6       53.76       59.61     23.27 o 
   0   6   6     2838.33     2998.94     74.06 o 
   1   6   6       33.26       45.24     23.16 o 
   2   6   6     1003.02     1074.00     54.67 o 
   3   6   6      835.14      858.06     42.91 o 
   4   6   6      815.27      826.89     37.04 o 
   5   6   6     1358.21     1411.15     45.10 o 
   6   6   6       88.40       77.72     32.96 o 
   7   6   6      308.21      305.95     63.81 o 
   8   6   6      420.09      513.49     68.15 o 
   9   6   6      119.37       96.57     38.40 o 
  10   6   6      204.61      126.77     54.08 o 
  11   6   6       37.55      102.57     80.01 o 
  12   6   6      239.10      235.57     75.56 o 
  13   6   6       70.97       34.75     76.18 o 
 -14   7   6       16.34      -19.67     45.27 o 
 -13   7   6      110.13      213.62     96.06 o 
 -12   7   6     1018.55      851.55     89.36 o 
 -11   7   6      162.05      175.01     52.03 o 
 -10   7   6       40.78       33.75     45.30 o 
  -9   7   6       49.98       80.76     45.63 o 
  -8   7   6      208.40       41.05     74.89 o 
  -7   7   6      391.58      341.54     84.86 o 
  -6   7   6     1199.07     1241.99     83.85 o 
  -5   7   6      293.77      305.53     35.75 o 
  -4   7   6      347.82      363.15     32.62 o 
  -3   7   6      292.59      233.53     46.51 o 
  -2   7   6      321.45      308.70     46.52 o 
  -1   7   6      431.78      462.11     35.71 o 
   0   7   6       44.78       62.25     25.05 o 
   1   7   6      537.16      505.38     37.55 o 
   2   7   6      589.33      543.72     50.70 o 
   3   7   6      113.15       44.20     45.41 o 
   4   7   6      287.81      273.33     33.83 o 
   5   7   6      394.75      410.61     37.22 o 
   6   7   6      199.86      162.34     53.01 o 
   7   7   6      379.84      387.35     90.13 o 
   8   7   6      123.63       96.62     87.90 o 
   9   7   6       15.08       -2.65     49.15 o 
  10   7   6       67.74       13.86     71.17 o 
  11   7   6      197.67       67.21    104.34 o 
  12   7   6       50.60      179.85     98.26 o 
 -14   8   6       37.56       20.19     52.93 o 
 -13   8   6       39.67       71.69     96.33 o 
 -12   8   6      193.13      123.48     90.98 o 
 -11   8   6       89.43       48.60     50.01 o 
 -10   8   6       20.00      -26.16     46.06 o 
  -9   8   6       71.97      105.44     50.52 o 
  -8   8   6      328.44      427.04     85.71 o 
  -7   8   6      358.15      277.01     79.21 o 
  -6   8   6       15.17      -39.94     39.94 o 
  -5   8   6       92.24      103.91     43.35 o 
  -4   8   6      449.47      470.76     37.17 o 
  -3   8   6      526.65      555.60     51.20 o 
  -2   8   6      515.79      430.66     49.98 o 
  -1   8   6      760.96      731.66     43.50 o 
   0   8   6     2328.56     2267.01     68.73 o 
   1   8   6      639.27      643.88     42.40 o 
   2   8   6      777.68      882.57     56.67 o 
   3   8   6      337.09      315.98     49.01 o 
   4   8   6        1.90        6.65     25.89 o 
   5   8   6      382.36      395.62     38.81 o 
   6   8   6      333.37      372.23     63.11 o 
   7   8   6      153.03      129.70     91.38 o 
   8   8   6     1173.40     1204.66    110.98 o 
   9   8   6      121.16      107.50     59.77 o 
  10   8   6      329.31      309.57     67.67 o 
  11   8   6      133.25      175.42    114.35 o 
 -12   9   6       33.06       44.94     97.58 o 
 -11   9   6       69.62      100.11     57.88 o 
 -10   9   6      346.55      358.54     68.01 o 
  -9   9   6       56.68       85.60     53.50 o 
  -8   9   6      132.35       36.08     84.15 o 
  -7   9   6      250.96      139.38     80.48 o 
  -6   9   6       52.18        9.47     44.66 o 
  -5   9   6      656.82      564.45     65.96 o 
  -4   9   6      397.26      413.41     37.97 o 
  -3   9   6       79.08       36.56     46.12 o 
  -2   9   6      297.89      264.22     47.57 o 
  -1   9   6      183.46      154.71     31.25 o 
   0   9   6        2.45      -23.79     28.37 o 
   1   9   6      109.12       95.23     29.36 o 
   2   9   6       20.34       21.04     44.37 o 
   3   9   6       51.94        7.63     45.45 o 
   4   9   6       58.57       57.62     29.17 o 
   5   9   6      253.63      291.91     62.57 o 
   6   9   6       49.46      -39.74     53.34 o 
   7   9   6       47.24       10.45     94.00 o 
   8   9   6      128.20      141.92     98.98 o 
   9   9   6      253.74      272.26     69.90 o 
  10   9   6       76.24       56.87     65.30 o 
 -11  10   6       10.45       23.78     57.91 o 
 -10  10   6      315.46      334.85     71.02 o 
  -9  10   6      219.66      161.32     61.58 o 
  -8  10   6       99.43      220.19     88.45 o 
  -7  10   6       91.34      211.62     85.29 o 
  -6  10   6       33.88      -16.75     46.30 o 
  -5  10   6      120.92      143.40     50.78 o 
  -4  10   6      288.14      204.08     52.74 o 
  -3  10   6      669.08      534.95     53.68 o 
  -2  10   6       22.76       82.16     71.57 o 
  -1  10   6       50.81       54.47     29.52 o 
   0  10   6      310.41      315.15     40.82 o 
   1  10   6      200.27      194.05     34.47 o 
   2  10   6        3.21       58.04     47.11 o 
   3  10   6      962.14      950.47     59.76 o 
   4  10   6        9.70       -1.38     30.52 o 
   5  10   6       23.40       80.09     58.43 o 
   6  10   6      399.86      465.80     75.74 o 
   7  10   6      106.63      -67.93    102.51 o 
   8  10   6       36.86      -31.81    102.38 o 
   9  10   6      111.02      131.86     69.54 o 
  -9  11   6        8.46      -56.33     56.33 o 
  -8  11   6       31.11      -84.40     84.40 o 
  -7  11   6        0.91       96.51     94.03 o 
  -6  11   6       29.11       71.70     52.33 o 
  -5  11   6      176.58      271.09     59.39 o 
  -4  11   6       88.35      135.12     52.58 o 
  -3  11   6       68.32        9.14     49.27 o 
  -2  11   6       52.31      125.37     50.72 o 
  -1  11   6       50.39      130.65     32.76 o 
   0  11   6        7.96      -31.61     31.61 o 
   1  11   6       45.64      100.12     33.24 o 
   2  11   6      105.75      132.34     51.03 o 
   3  11   6       72.21      111.65     50.85 o 
   4  11   6      137.32      100.47     58.72 o 
   5  11   6       55.57       -1.64     59.27 o 
   6  11   6      159.62      242.23    124.65 o 
   7  11   6       23.10       57.62    112.54 o 
  -6  12   6        4.92      -29.56     50.75 o 
  -5  12   6      138.62      158.24     56.91 o 
  -4  12   6      127.18      204.60     61.72 o 
  -3  12   6       66.61      201.41     78.73 o 
  -2  12   6      218.99      163.32     55.05 o 
  -1  12   6        1.15      -30.48     30.48 o 
   0  12   6      126.79      124.04     40.38 o 
   1  12   6        3.21       39.39     34.21 o 
   2  12   6      701.60      727.81     63.07 o 
   3  12   6       53.49      -22.12     54.05 o 
   4  12   6       36.27        5.54    120.66 o 
  -6 -12   7        6.87       55.29     47.62 o 
  -5 -12   7       33.25       11.92     45.36 o 
  -4 -12   7      134.41      267.73    116.12 o 
  -3 -12   7       56.03       23.67     73.49 o 
  -2 -12   7      697.56      765.53     79.71 o 
  -1 -12   7      387.56      385.50     91.86 o 
   0 -12   7      106.00      124.65     52.92 o 
   1 -12   7      396.10      325.24    115.29 o 
   2 -12   7      454.21      334.70     98.10 o 
   3 -12   7       40.49        1.76     84.25 o 
   4 -12   7       28.59       39.42     53.50 o 
  -9 -11   7      113.82      356.52    145.43 o 
  -8 -11   7      108.26       62.17     75.38 o 
  -7 -11   7       88.84      115.59     74.08 o 
  -6 -11   7       36.03       88.68     86.11 o 
  -5 -11   7       90.86      115.06     44.36 o 
  -4 -11   7       28.14        4.77    101.79 o 
  -3 -11   7       75.12      206.76     68.67 o 
  -2 -11   7      107.64      252.26     70.61 o 
  -1 -11   7       18.10      -80.25     80.25 o 
   0 -11   7        8.44       26.18     46.52 o 
   1 -11   7       17.72     -100.11    100.11 o 
   2 -11   7       58.01      -86.05     86.05 o 
   3 -11   7       28.97      117.91     82.59 o 
   4 -11   7       25.84       61.71     40.83 o 
   5 -11   7      107.78       66.19     46.08 o 
   6 -11   7       49.29      -36.23    112.95 o 
 -11 -10   7       16.83       56.74     60.97 o 
 -10 -10   7      184.87      281.94     54.41 o 
  -9 -10   7      336.10      298.90    137.59 o 
  -8 -10   7      205.59      183.67     63.12 o 
  -7 -10   7       60.87      132.58     57.33 o 
  -6 -10   7      218.46      270.44     81.80 o 
  -5 -10   7        4.99      -26.43     29.23 o 
  -4 -10   7      177.30       30.66     96.86 o 
  -3 -10   7      968.87      985.08     60.39 o 
  -2 -10   7        3.34       33.39     60.48 o 
  -1 -10   7      135.50       53.39     91.67 o 
   0 -10   7      205.43      229.39     49.84 o 
   1 -10   7      129.88       27.73     92.63 o 
   2 -10   7        4.26      -15.14     64.93 o 
   3 -10   7       97.67       39.01     74.25 o 
   4 -10   7      118.87       80.51     76.38 o 
   5 -10   7      168.02      132.90     38.47 o 
   6 -10   7      214.76      267.29     82.85 o 
   7 -10   7       21.90        2.32     62.40 o 
   8 -10   7      254.73      338.69     63.31 o 
 -12  -9   7       46.69      115.25     94.14 o 
 -11  -9   7      104.32      284.04    105.66 o 
 -10  -9   7      370.52      446.35     49.93 o 
  -9  -9   7        1.04       -0.10     33.20 o 
  -8  -9   7      352.89      465.33     60.35 o 
  -7  -9   7      238.84      192.34     55.18 o 
  -6  -9   7       99.64        9.20    106.82 o 
  -5  -9   7      172.58      190.13     34.52 o 
  -4  -9   7      255.35      275.52     96.06 o 
  -3  -9   7       51.02      -26.95     47.17 o 
  -2  -9   7       19.49      -48.19     48.19 o 
  -1  -9   7      393.64      269.16     92.87 o 
   0  -9   7        9.29      -19.88     29.22 o 
   1  -9   7      396.53      445.85     90.64 o 
   2  -9   7      154.68      174.71     45.71 o 
   3  -9   7      327.99      383.24     44.88 o 
   4  -9   7      362.61      333.28     62.19 o 
   5  -9   7      193.16      215.70     34.15 o 
   6  -9   7      229.90      138.72     72.31 o 
   7  -9   7      415.96      393.31     70.17 o 
   8  -9   7       23.27      -41.02     68.22 o 
   9  -9   7       13.51        5.00    144.68 o 
  10  -9   7       29.88      108.60     58.50 o 
 -13  -8   7       63.95       59.24     90.54 o 
 -12  -8   7      424.20      311.26     91.64 o 
 -11  -8   7      201.42      450.87    101.55 o 
 -10  -8   7      225.30      209.15     44.18 o 
  -9  -8   7       82.49       76.04     33.37 o 
  -8  -8   7       91.29      156.67     53.45 o 
  -7  -8   7      364.52      325.69     53.44 o 
  -6  -8   7      135.32      171.40    103.82 o 
  -5  -8   7      163.33      177.14     32.70 o 
  -4  -8   7      356.19      359.68     33.92 o 
  -3  -8   7      330.49      343.74     50.63 o 
  -2  -8   7      775.81      789.10     53.23 o 
  -1  -8   7      358.93      363.19     29.89 o 
   0  -8   7      422.36      397.33     34.50 o 
   1  -8   7      587.86      462.75     89.56 o 
   2  -8   7      556.25      561.66     44.88 o 
   3  -8   7      198.37      177.95     40.19 o 
   4  -8   7      199.72      258.41     74.98 o 
   5  -8   7      512.71      691.02     45.71 o 
   6  -8   7      588.13      664.45    100.35 o 
   7  -8   7       54.10      108.92     61.04 o 
   8  -8   7      356.65      260.02     63.76 o 
   9  -8   7      129.05       53.45    138.04 o 
  10  -8   7      145.27      139.37     46.95 o 
  11  -8   7      312.21      287.48     91.34 o 
 -14  -7   7       26.61      384.37    203.06 o 
 -13  -7   7       37.06       70.62    178.31 o 
 -12  -7   7      311.94      410.57     75.78 o 
 -11  -7   7       46.62      165.44     90.76 o 
 -10  -7   7       27.66      -21.97     39.59 o 
  -9  -7   7       27.44       62.42    101.52 o 
  -8  -7   7      127.03      202.42     50.24 o 
  -7  -7   7       78.17       88.99     50.10 o 
  -6  -7   7      164.58       50.82     96.41 o 
  -5  -7   7      576.76      584.58     39.75 o 
  -4  -7   7      214.87      279.46     94.98 o 
  -3  -7   7      117.62      135.94     46.27 o 
  -2  -7   7      594.47      616.91     50.81 o 
  -1  -7   7      364.75      447.42     95.13 o 
   0  -7   7        1.86        3.13     28.96 o 
   1  -7   7      188.35      176.09     24.70 o 
   2  -7   7      457.16      478.67     50.35 o 
   3  -7   7      468.04      429.80     50.32 o 
   4  -7   7      205.06      258.49    116.53 o 
   5  -7   7      829.74      845.77     47.27 o 
   6  -7   7       84.29      131.19     67.51 o 
   7  -7   7      122.03      105.40     60.02 o 
   8  -7   7      186.39      147.50     59.07 o 
   9  -7   7        6.56      235.62    132.07 o 
  10  -7   7       17.33       -9.63     43.74 o 
  11  -7   7      172.04      234.44     82.12 o 
  12  -7   7      216.15      251.15     72.63 o 
 -15  -6   7      251.80      181.09    104.54 o 
 -14  -6   7      271.38      422.43    204.67 o 
 -13  -6   7      222.79       47.71    169.44 o 
 -12  -6   7      176.45      200.07     59.12 o 
 -11  -6   7      151.48       57.35     83.51 o 
 -10  -6   7      758.97      769.16     48.33 o 
  -9  -6   7      498.97      537.86    102.70 o 
  -8  -6   7      253.09      256.92     49.80 o 
  -7  -6   7      740.99      721.92     54.39 o 
  -6  -6   7     1359.51     1349.86    104.28 o 
  -5  -6   7      383.51      368.77     33.30 o 
  -4  -6   7      801.14      707.51     90.71 o 
  -3  -6   7      828.94      705.70     48.09 o 
  -2  -6   7     1016.15     1045.36     43.86 o 
  -1  -6   7      302.73      312.52     82.67 o 
   0  -6   7     4064.17     4109.45     83.33 o 
   1  -6   7      206.56      200.99     27.73 o 
   2  -6   7     1850.60     1812.60     60.62 o 
   3  -6   7     1526.22     1419.14     57.09 o 
   4  -6   7      230.94      215.54     29.54 o 
   5  -6   7       82.04       94.65     33.19 o 
   6  -6   7       52.42       -1.51     64.40 o 
   7  -6   7      336.86      308.14     60.82 o 
   8  -6   7      220.48      167.27     59.43 o 
   9  -6   7      682.59      571.02    137.98 o 
  10  -6   7       92.46       96.58     43.77 o 
  11  -6   7      316.73      239.81     82.29 o 
  12  -6   7       14.71       38.06     67.84 o 
  13  -6   7      174.86      127.53     68.90 o 
 -15  -5   7      229.65      277.81    108.48 o 
 -14  -5   7      138.57      398.17    190.62 o 
 -13  -5   7       19.30      144.36    154.98 o 
 -12  -5   7       85.67      204.99     74.06 o 
 -11  -5   7       27.41       -6.61     79.48 o 
 -10  -5   7     1327.27     1443.33     56.74 o 
  -9  -5   7      365.59      397.68     35.50 o 
  -8  -5   7       76.81       19.85     45.93 o 
  -7  -5   7      132.79      100.22     43.39 o 
  -6  -5   7      918.28      962.57     90.37 o 
  -5  -5   7     1318.45     1190.06     44.08 o 
  -4  -5   7      469.87      427.33     25.54 o 
  -3  -5   7      479.12      391.35     34.94 o 
  -2  -5   7      779.12      786.26     36.73 o 
  -1  -5   7      368.01      330.30     71.32 o 
   0  -5   7      143.61      107.30     29.28 o 
   1  -5   7      378.87      381.09     28.12 o 
   2  -5   7     1474.69     1578.32     53.33 o 
   3  -5   7     1073.81     1043.08     48.25 o 
   4  -5   7       55.68       14.33     23.91 o 
   5  -5   7      956.14      934.85     43.63 o 
   6  -5   7       75.04      -59.50     59.50 o 
   7  -5   7       89.26       34.48     57.55 o 
   8  -5   7      168.98      157.83     56.05 o 
   9  -5   7      137.37       83.06    148.93 o 
  10  -5   7      356.20      296.91     50.40 o 
  11  -5   7      137.94       55.93     76.12 o 
  12  -5   7      157.69      221.13     65.30 o 
  13  -5   7      357.95      316.67     66.27 o 
 -16  -4   7       27.74      -86.64    211.56 o 
 -15  -4   7        9.47       51.40     95.70 o 
 -14  -4   7      186.69      203.44    183.37 o 
 -13  -4   7       54.28        5.18    146.46 o 
 -12  -4   7       68.96       -0.66     66.81 o 
 -11  -4   7      866.03     1065.12     82.30 o 
 -10  -4   7     1628.31     1613.33     53.08 o 
  -9  -4   7       39.31       40.95     24.62 o 
  -8  -4   7      704.46      752.82     51.28 o 
  -7  -4   7       31.43      -21.97     37.70 o 
  -6  -4   7      141.35       30.62     63.04 o 
  -5  -4   7       24.10       -6.24     18.21 o 
  -4  -4   7      108.64      115.54     18.10 o 
  -3  -4   7     1972.97     1837.21     44.66 o 
  -2  -4   7      675.78      733.56     40.80 o 
  -1  -4   7      853.61      862.62     34.36 o 
   0  -4   7     4035.55     4000.39     74.50 o 
   1  -4   7        6.84       22.70     19.05 o 
   2  -4   7      879.22      909.04     43.42 o 
   3  -4   7      384.20      375.30     38.63 o 
   4  -4   7       15.76       29.00     20.92 o 
   5  -4   7      430.42      468.53     31.85 o 
   6  -4   7      430.78      491.29     55.64 o 
   7  -4   7      137.59      116.16     42.30 o 
   8  -4   7       15.48       99.21     54.01 o 
   9  -4   7      468.47      477.91    147.36 o 
  10  -4   7      109.21      137.20     41.33 o 
  11  -4   7      117.85       92.36    152.33 o 
  12  -4   7       38.10      -45.03     59.29 o 
  13  -4   7       24.58      -31.35     58.30 o 
  14  -4   7       43.89     -199.85    199.85 o 
 -16  -3   7       53.95      262.71    211.29 o 
 -15  -3   7      209.58      167.04    102.68 o 
 -14  -3   7      116.23       27.06    179.88 o 
 -13  -3   7      138.85      215.15     64.83 o 
 -12  -3   7       70.80       11.43     63.08 o 
 -11  -3   7      107.75       83.16     67.82 o 
 -10  -3   7      141.34      227.00     33.81 o 
  -9  -3   7      265.04      244.91     28.37 o 
  -8  -3   7      646.13      637.28     44.55 o 
  -7  -3   7       70.95      123.09     34.02 o 
  -6  -3   7      390.14      416.71     62.42 o 
  -5  -3   7      465.48      484.53     24.05 o 
  -4  -3   7      309.20      302.82     20.01 o 
  -3  -3   7     1087.73     1067.91     41.65 o 
  -2  -3   7      392.66      405.82     34.44 o 
  -1  -3   7      332.80      308.83     22.55 o 
   0  -3   7       36.84       20.11     24.46 o 
   1  -3   7      256.20      254.58     22.25 o 
   2  -3   7      839.55      843.33     39.20 o 
   3  -3   7      772.58      778.95     38.17 o 
   4  -3   7       99.22      113.93     19.11 o 
   5  -3   7      129.25      166.50     26.93 o 
   6  -3   7      434.88      466.06     59.78 o 
   7  -3   7      192.96      213.29     42.81 o 
   8  -3   7      343.85      201.82     53.74 o 
   9  -3   7      497.89      663.04    152.62 o 
  10  -3   7       28.81       52.42     38.34 o 
  11  -3   7       81.33      136.73     70.74 o 
  12  -3   7      177.20       71.68     60.93 o 
  13  -3   7       25.38       41.35     58.54 o 
  14  -3   7       22.20     -194.90    194.90 o 
 -17  -2   7       22.56      136.19    161.58 o 
 -16  -2   7       33.02      320.51    204.96 o 
 -15  -2   7      135.03      156.03     98.35 o 
 -14  -2   7      246.77      423.60    187.23 o 
 -13  -2   7       18.14      -59.46     59.46 o 
 -12  -2   7       31.46       90.17     59.02 o 
 -11  -2   7      932.80      780.83     84.08 o 
 -10  -2   7       96.35       36.28     43.37 o 
  -9  -2   7      780.29      717.76     73.03 o 
  -8  -2   7     1837.72     1924.71     52.37 o 
  -7  -2   7      389.79      387.86     35.47 o 
  -6  -2   7       39.70       17.05     51.23 o 
  -5  -2   7      884.72      908.80     27.31 o 
  -4  -2   7      579.95      553.71     34.69 o 
  -3  -2   7      169.82      184.41     30.30 o 
  -2  -2   7      397.08      397.39     32.66 o 
  -1  -2   7      258.88      211.54     19.84 o 
   0  -2   7     2245.31     2114.61     46.74 o 
   1  -2   7      168.27      185.41     19.09 o 
   2  -2   7     1417.02     1282.93     41.23 o 
   3  -2   7     1871.04     1832.25     47.12 o 
   4  -2   7       68.40       77.69     16.96 o 
   5  -2   7     2074.89     2064.87     48.95 o 
   6  -2   7      494.92      539.23     30.62 o 
   7  -2   7       50.98       85.65     38.80 o 
   8  -2   7      122.10      108.71     54.73 o 
   9  -2   7       54.53       90.51     35.67 o 
  10  -2   7       89.78      111.57     39.06 o 
  11  -2   7      339.69      364.99     70.28 o 
  12  -2   7       24.76      128.10     63.83 o 
  13  -2   7        9.48       41.52     58.55 o 
  14  -2   7       27.38       19.53    196.44 o 
 -17  -1   7       27.63      -37.16    161.24 o 
 -16  -1   7       40.21     -134.30    197.26 o 
 -15  -1   7       22.14      170.30     93.03 o 
 -14  -1   7      215.64      365.20    181.51 o 
 -13  -1   7      581.25      413.50     61.69 o 
 -12  -1   7      305.94      381.99     58.42 o 
 -11  -1   7      506.02      458.51     71.23 o 
 -10  -1   7     1201.84     1130.23     50.70 o 
  -9  -1   7      129.81      101.05     25.65 o 
  -8  -1   7      241.83      264.55     31.33 o 
  -7  -1   7      184.21      212.84     30.19 o 
  -6  -1   7      639.92      620.26     54.92 o 
  -5  -1   7     1401.47     1428.72     30.73 o 
  -4  -1   7      998.71      894.59     29.56 o 
  -3  -1   7     1471.66     1354.57     39.35 o 
  -2  -1   7      786.35      778.73     33.37 o 
  -1  -1   7     2064.60     1986.90     75.30 o 
   0  -1   7       65.28      100.91     23.56 o 
   1  -1   7     2085.43     1958.79     72.71 o 
   2  -1   7     2603.30     2603.25     55.34 o 
   3  -1   7      235.77      247.50     28.90 o 
   4  -1   7     1540.70     1530.11     35.50 o 
   5  -1   7       54.05       72.75     24.40 o 
   6  -1   7      644.85      611.18     29.42 o 
   7  -1   7     1313.07     1368.96     66.74 o 
   8  -1   7       10.40       43.40     50.31 o 
   9  -1   7       92.39       78.52     33.07 o 
  10  -1   7      258.29      184.08     46.87 o 
  11  -1   7      210.12      174.53     67.77 o 
  12  -1   7      275.26      236.15     66.55 o 
  13  -1   7      705.45      692.97     69.25 o 
  14  -1   7       32.02       83.56    194.24 o 
  15  -1   7      109.02      138.84     50.80 o 
 -17   0   7       16.14     -148.21    148.21 o 
 -16   0   7      163.03      370.15    199.84 o 
 -15   0   7     1579.28     1496.39    144.52 o 
 -14   0   7      435.08      524.17    181.80 o 
 -13   0   7       12.05      -44.70     44.70 o 
 -12   0   7       52.58      153.27     51.60 o 
 -11   0   7      175.67      152.83     59.63 o 
 -10   0   7     3250.52     3114.82     85.93 o 
  -9   0   7      474.80      501.04     40.68 o 
  -8   0   7     1205.34     1295.40     56.88 o 
  -7   0   7     1168.35     1164.53     52.04 o 
  -6   0   7     1038.19     1033.40     43.61 o 
  -5   0   7      491.05      509.62     24.14 o 
  -4   0   7      429.83      469.27     31.97 o 
  -3   0   7        1.91       -2.80     23.06 o 
  -2   0   7     4916.31     4654.24     77.39 o 
  -1   0   7      161.54      200.28     22.14 o 
   0   0   7       69.09       17.04     20.04 o 
   1   0   7     2474.13     2390.60     46.52 o 
   2   0   7      220.01      225.57     27.49 o 
   3   0   7     2256.21     2051.02     45.73 o 
   4   0   7      252.71      239.49     18.25 o 
   5   0   7     2779.39     2593.21     51.67 o 
   6   0   7     5090.14     4924.40    145.91 o 
   7   0   7       18.87      -13.51     46.29 o 
   8   0   7      205.64      277.26     52.91 o 
   9   0   7      482.94      435.26     42.57 o 
  10   0   7     1326.55     1222.63     61.66 o 
  11   0   7       29.12       59.15     65.15 o 
  12   0   7       38.94       92.77     60.19 o 
  13   0   7       65.17        0.71     57.88 o 
  14   0   7       54.75       84.75    188.87 o 
  15   0   7        2.20       48.95     49.32 o 
 -17   1   7       27.40      127.55    151.45 o 
 -16   1   7       43.15      323.32    198.37 o 
 -15   1   7       22.09      -19.64    103.75 o 
 -14   1   7      217.43      127.76    165.51 o 
 -13   1   7      576.99      596.54     56.78 o 
 -12   1   7      311.18      272.07     52.29 o 
 -11   1   7      505.60      630.62     62.76 o 
 -10   1   7     1199.36     1184.14     54.55 o 
  -9   1   7      152.45       91.69     59.22 o 
  -8   1   7      242.56      245.42     44.62 o 
  -7   1   7      187.16      154.37     41.30 o 
  -6   1   7      546.53      555.30     35.79 o 
  -5   1   7     1403.89     1417.39     48.24 o 
  -4   1   7      954.88      953.76     27.71 o 
  -3   1   7     1470.26     1396.66     37.42 o 
  -2   1   7      791.57      805.73     30.62 o 
  -1   1   7      833.98      890.02     28.60 o 
   0   1   7       65.25       45.18     21.06 o 
   1   1   7     1291.24     1346.89     33.44 o 
   2   1   7     2609.36     2649.94     53.17 o 
   3   1   7      225.15      235.21     23.76 o 
   4   1   7     1556.26     1548.34     37.25 o 
   5   1   7       46.12       57.73     20.28 o 
   6   1   7      659.50      570.35     24.19 o 
   7   1   7     1309.24     1368.10     68.63 o 
   8   1   7       11.78      130.88    119.18 o 
   9   1   7       89.62       96.23     35.20 o 
  10   1   7      257.81      238.42     45.47 o 
  11   1   7      213.22      177.80     79.10 o 
  12   1   7      275.78      169.50     65.66 o 
  13   1   7      707.28      814.57     68.60 o 
  14   1   7       32.08     -175.33    175.33 o 
  15   1   7      110.03      106.79     53.40 o 
 -17   2   7       21.96      -22.02    145.68 o 
 -16   2   7       33.42      142.66    190.59 o 
 -15   2   7      135.64      157.01    105.19 o 
 -14   2   7      247.85      300.35    171.83 o 
 -13   2   7       18.44      -47.32     47.32 o 
 -12   2   7       29.11       43.63     53.47 o 
 -11   2   7      922.36      909.58     67.54 o 
 -10   2   7       98.87       32.29     27.66 o 
  -9   2   7      600.68      607.54     38.53 o 
  -8   2   7     1840.89     1877.45     68.10 o 
  -7   2   7      392.24      409.96     46.20 o 
  -6   2   7       28.25       34.70     20.35 o 
  -5   2   7      881.30      995.03     42.54 o 
  -4   2   7      588.80      593.62     34.82 o 
  -3   2   7      171.29      173.96     25.75 o 
  -2   2   7      390.28      383.80     28.13 o 
  -1   2   7      257.95      239.32     17.10 o 
   0   2   7     2244.53     2117.61     42.59 o 
   1   2   7      165.57      143.06     15.08 o 
   2   2   7     1420.88     1329.49     37.22 o 
   3   2   7     1870.05     1959.86     44.97 o 
   4   2   7       63.51       57.70     14.00 o 
   5   2   7     2084.10     2127.51     43.80 o 
   6   2   7      499.84      477.72     36.58 o 
   7   2   7       44.18      -29.79     49.05 o 
   8   2   7      120.30       67.54     52.26 o 
   9   2   7       53.32       54.82     34.03 o 
  10   2   7       90.54       66.89     41.17 o 
  11   2   7      345.28      364.15     81.93 o 
  12   2   7       23.38      -59.31     65.78 o 
  13   2   7        8.01      -35.88     63.92 o 
  14   2   7       27.50     -133.26    167.38 o 
 -16   3   7       54.20      287.93    194.31 o 
 -15   3   7      209.65      119.07    106.21 o 
 -14   3   7      118.76      216.61    163.76 o 
 -13   3   7      138.67      157.53     50.92 o 
 -12   3   7       72.85       12.53     53.67 o 
 -11   3   7      111.88      204.13    140.73 o 
 -10   3   7      139.96       94.22     31.14 o 
  -9   3   7      408.65      465.95    123.18 o 
  -8   3   7      648.11      636.53     54.49 o 
  -7   3   7       71.45      146.71     46.52 o 
  -6   3   7      300.38      299.47     31.19 o 
  -5   3   7      470.12      461.84     36.37 o 
  -4   3   7      298.31      304.14     17.08 o 
  -3   3   7     1087.61     1155.75     35.69 o 
  -2   3   7      391.66      392.97     30.59 o 
  -1   3   7      326.82      340.02     20.06 o 
   0   3   7       36.84       51.00     21.31 o 
   1   3   7      243.72      262.26     19.02 o 
   2   3   7      841.96      846.70     34.83 o 
   3   3   7      770.88      738.83     34.07 o 
   4   3   7       95.51      108.30     15.75 o 
   5   3   7      132.82      117.32     21.76 o 
   6   3   7      379.96      372.43     36.87 o 
   7   3   7      189.97      203.65     53.94 o 
   8   3   7      345.99      323.74     60.01 o 
   9   3   7      308.22      270.74     38.75 o 
  10   3   7       28.60       80.13     46.93 o 
  11   3   7       19.97       32.75     36.52 o 
  12   3   7      177.24      137.98     68.46 o 
  13   3   7       25.04      -21.66     66.87 o 
  14   3   7       22.40     -146.04    166.86 o 
 -16   4   7       29.07     -179.53    179.97 o 
 -15   4   7        9.74      -97.23     97.23 o 
 -14   4   7      186.07       -7.74    157.05 o 
 -13   4   7       54.73       46.72     51.49 o 
 -12   4   7       69.27       28.67     56.47 o 
 -11   4   7      869.16      890.99    137.97 o 
 -10   4   7     1628.38     1637.98     64.87 o 
  -9   4   7      251.40      333.33    116.74 o 
  -8   4   7      710.67      810.45     61.29 o 
  -7   4   7       28.53      -50.84     51.17 o 
  -6   4   7       28.00       37.50     25.26 o 
  -5   4   7       25.56       23.43     19.56 o 
  -4   4   7      103.19      122.23     16.02 o 
  -3   4   7     1981.83     2052.59     47.53 o 
  -2   4   7      674.64      648.66     33.63 o 
  -1   4   7      853.13      860.02     29.24 o 
   0   4   7     4035.04     4124.38     70.59 o 
   1   4   7        7.64        9.57     15.19 o 
   2   4   7      877.06      960.31     39.35 o 
   3   4   7      378.79      376.60     35.89 o 
   4   4   7       16.68       32.42     17.22 o 
   5   4   7      428.03      459.73     28.78 o 
   6   4   7       84.51      113.02     33.39 o 
   7   4   7      127.41      242.96     61.44 o 
   8   4   7       16.83        2.08     57.57 o 
   9   4   7      167.75       98.66     36.07 o 
  10   4   7      107.08       93.06     49.76 o 
  11   4   7        8.79       28.05     37.20 o 
  12   4   7       36.79        1.29     66.14 o 
  13   4   7       26.21      -67.78     67.78 o 
  14   4   7       43.47      -87.88    169.52 o 
 -15   5   7      229.31      178.23    102.10 o 
 -14   5   7      136.22      251.32    159.67 o 
 -13   5   7       19.28       18.91     54.16 o 
 -12   5   7       83.08      -22.36     63.72 o 
 -11   5   7       26.64      190.16    124.80 o 
 -10   5   7     1327.69     1303.95     61.21 o 
  -9   5   7      757.15      851.05    123.44 o 
  -8   5   7       76.90       55.87     56.11 o 
  -7   5   7      128.41      133.58     50.99 o 
  -6   5   7      909.48      980.15    101.11 o 
  -5   5   7     1315.24     1352.68     37.24 o 
  -4   5   7      449.52      535.11     25.38 o 
  -3   5   7      481.93      500.32     33.21 o 
  -2   5   7      788.81      862.42     36.20 o 
  -1   5   7        5.85        6.30     15.41 o 
   0   5   7      143.61      140.48     24.69 o 
   1   5   7      380.61      402.19     23.76 o 
   2   5   7     1481.52     1558.27     46.95 o 
   3   5   7     1077.47     1217.91     46.33 o 
   4   5   7       55.03       58.60     19.96 o 
   5   5   7      958.06     1016.54     40.80 o 
   6   5   7       42.70       65.54     33.77 o 
   7   5   7       90.08       66.26     59.07 o 
   8   5   7      171.00       22.30     60.62 o 
   9   5   7       81.86       71.39     37.52 o 
  10   5   7      355.95      363.46     57.00 o 
  11   5   7      139.14      150.07    135.32 o 
  12   5   7      156.70       36.23     74.18 o 
  13   5   7      356.59      271.28     76.35 o 
 -14   6   7      106.63       81.85     48.45 o 
 -13   6   7      222.69      198.28     84.99 o 
 -12   6   7      174.02       59.44     85.34 o 
 -11   6   7       68.93       68.81     42.46 o 
 -10   6   7      757.85      772.68     70.69 o 
  -9   6   7      232.46      204.20     46.83 o 
  -8   6   7      243.40      391.83     77.44 o 
  -7   6   7      741.90      783.68     85.58 o 
  -6   6   7      825.10      788.02     71.08 o 
  -5   6   7      384.25      412.30     55.91 o 
  -4   6   7      548.28      516.61     34.69 o 
  -3   6   7      830.39      967.54     53.95 o 
  -2   6   7     1019.96     1136.51     56.59 o 
  -1   6   7      105.08       75.47     25.47 o 
   0   6   7     4065.03     4522.45     99.74 o 
   1   6   7      207.51      205.92     29.03 o 
   2   6   7     1856.90     2115.98     70.28 o 
   3   6   7     1525.94     1615.20     64.01 o 
   4   6   7      225.13      243.86     26.15 o 
   5   6   7       82.01       -2.58     30.44 o 
   6   6   7       29.82       35.72     33.88 o 
   7   6   7      334.26      428.69     66.71 o 
   8   6   7      219.96      155.58     66.77 o 
   9   6   7      266.86      252.78     43.53 o 
  10   6   7       90.20       16.15     55.27 o 
  11   6   7      316.72      209.36    141.93 o 
  12   6   7       14.91      -76.48     76.48 o 
  13   6   7      174.74       87.49     80.73 o 
 -14   7   7        5.99      -45.80     45.80 o 
 -13   7   7       35.14      -89.98     89.98 o 
 -12   7   7      312.43      173.20     96.13 o 
 -11   7   7       28.21      -35.79     41.59 o 
 -10   7   7       27.33      -41.09     41.09 o 
  -9   7   7       24.13       53.57     46.03 o 
  -8   7   7      126.26      124.50     79.20 o 
  -7   7   7       79.72      144.52     78.63 o 
  -6   7   7       14.07       -1.42     43.41 o 
  -5   7   7      575.81      608.67     65.06 o 
  -4   7   7       85.58      106.64     27.96 o 
  -3   7   7      114.95      107.19     47.74 o 
  -2   7   7      592.47      578.34     53.27 o 
  -1   7   7      183.57      194.91     31.64 o 
   0   7   7        1.86       -3.82     26.33 o 
   1   7   7      183.95      223.92     32.68 o 
   2   7   7      453.27      444.60     51.68 o 
   3   7   7      465.97      449.92     53.00 o 
   4   7   7       84.01       93.73     28.85 o 
   5   7   7      829.60      949.76     80.60 o 
   6   7   7       37.23       18.41     47.15 o 
   7   7   7      122.56       95.73     79.53 o 
   8   7   7      189.28      243.24     89.02 o 
   9   7   7        4.58       15.02     53.03 o 
  10   7   7       17.76       71.97     70.33 o 
  11   7   7      170.26      218.41    109.10 o 
  12   7   7      218.14      363.88    106.33 o 
 -13   8   7       64.36      -35.41    100.99 o 
 -12   8   7      422.67      376.16     85.55 o 
 -11   8   7       72.80       76.24     50.48 o 
 -10   8   7      226.58      279.08     62.20 o 
  -9   8   7       84.18       61.86     50.13 o 
  -8   8   7       92.60      145.39     82.53 o 
  -7   8   7      366.49      580.66     92.47 o 
  -6   8   7       69.48       41.72     46.15 o 
  -5   8   7      164.31      167.07     51.08 o 
  -4   8   7      360.07      368.41     35.98 o 
  -3   8   7      339.96      269.87     49.73 o 
  -2   8   7      772.78      806.61     55.94 o 
  -1   8   7      359.68      310.71     35.93 o 
   0   8   7      422.13      381.38     37.56 o 
   1   8   7      253.58      237.46     33.53 o 
   2   8   7      551.17      630.35     56.72 o 
   3   8   7      199.03      147.05     48.62 o 
   4   8   7      147.34      164.31     33.03 o 
   5   8   7      511.01      621.01     69.75 o 
   6   8   7      278.85      206.19     56.69 o 
   7   8   7       56.23       71.32     89.37 o 
   8   8   7      356.88      453.91     98.78 o 
   9   8   7       99.55       39.70     57.73 o 
  10   8   7      144.57      129.65     78.30 o 
  11   8   7      316.13      385.39    123.11 o 
 -12   9   7       47.07     -100.28    100.28 o 
 -11   9   7       60.63       -0.12     55.52 o 
 -10   9   7      367.97      329.15     68.33 o 
  -9   9   7        0.83       44.79     51.10 o 
  -8   9   7      351.85      504.40     94.34 o 
  -7   9   7      242.80      284.36     85.96 o 
  -6   9   7       89.91       89.12     50.09 o 
  -5   9   7      175.24      250.46     56.27 o 
  -4   9   7       22.46      118.50     47.71 o 
  -3   9   7       50.98       27.23     46.78 o 
  -2   9   7       17.46        4.93     48.49 o 
  -1   9   7      173.41      173.04     32.98 o 
   0   9   7        9.28       -1.75     27.07 o 
   1   9   7      235.57      224.39     35.02 o 
   2   9   7      151.29      106.05     49.09 o 
   3   9   7      331.05      289.79     51.63 o 
   4   9   7      188.65      207.14     36.67 o 
   5   9   7      194.35      216.87     59.54 o 
   6   9   7      128.12      137.55     58.71 o 
   7   9   7      413.45      450.41    100.83 o 
   8   9   7       23.61      -71.47     98.69 o 
   9   9   7        9.31      -29.13     60.44 o 
  10   9   7       29.77      -67.37     86.19 o 
 -11  10   7       16.45      -16.61     58.56 o 
 -10  10   7      185.65      194.12     66.57 o 
  -9  10   7      160.44      203.04     65.50 o 
  -8  10   7      204.88      233.94     90.34 o 
  -7  10   7       60.83      -61.80     87.41 o 
  -6  10   7      150.47      186.49     56.33 o 
  -5  10   7        5.16       41.99     46.74 o 
  -4  10   7       55.42       72.01     50.04 o 
  -3  10   7      971.01      978.99     60.78 o 
  -2  10   7        3.41       -7.73     46.83 o 
  -1  10   7       96.13       49.61     31.20 o 
   0  10   7      205.08      159.88     34.40 o 
   1  10   7       35.22       30.93     31.40 o 
   2  10   7        4.76      -47.67     47.67 o 
   3  10   7       98.53       80.48     50.45 o 
   4  10   7       65.85       35.49     55.16 o 
   5  10   7      169.83      229.10     65.11 o 
   6  10   7       77.74      130.92     62.08 o 
   7  10   7       20.85      -68.79    100.41 o 
   8  10   7      254.74      300.75    110.24 o 
  -9  11   7       86.90       13.28     60.57 o 
  -7  11   7       88.21      221.31    100.69 o 
  -6  11   7       21.58       96.04     53.75 o 
  -5  11   7       90.59       71.00     51.96 o 
  -4  11   7       14.20       76.62     52.35 o 
  -3  11   7       72.83      -12.65     69.53 o 
  -2  11   7      108.43      104.62     51.23 o 
  -1  11   7        6.75       -2.00     30.75 o 
   0  11   7        8.43        7.64     31.83 o 
   1  11   7       12.45      -22.27     31.36 o 
   2  11   7       58.84       58.93     52.20 o 
   3  11   7       27.39       69.32     53.05 o 
   4  11   7       24.17       -1.87     58.12 o 
   5  11   7      108.30       20.13     61.17 o 
   6  11   7       48.65       48.58    118.79 o 
  -6  12   7        6.37       79.65     57.24 o 
  -5  12   7       34.08      -21.40     53.24 o 
  -4  12   7       11.53       10.40     54.27 o 
  -3  12   7       54.15        1.84     74.14 o 
  -2  12   7      698.58      694.01     64.05 o 
  -1  12   7      144.52      181.98     40.12 o 
   0  12   7      106.05      132.91     37.87 o 
   1  12   7      259.21      272.12     43.94 o 
   2  12   7      456.47      543.48     63.37 o 
   3  12   7       42.02      -81.29     94.47 o 
  -5 -12   8       80.87      114.69     49.45 o 
  -4 -12   8       37.81      123.15    115.84 o 
  -3 -12   8       40.69      -44.05     78.39 o 
  -2 -12   8      459.57      540.66     79.19 o 
  -1 -12   8      281.65      407.81     95.22 o 
   0 -12   8       10.61       -9.20     52.91 o 
   1 -12   8      273.15       98.68    115.28 o 
  -8 -11   8      153.36      242.24     77.14 o 
  -7 -11   8       24.71       36.74     71.79 o 
  -6 -11   8      156.58      249.69     88.87 o 
  -5 -11   8       53.65       30.81     40.76 o 
  -4 -11   8      308.66      370.48    111.54 o 
  -3 -11   8       27.53       39.23     71.72 o 
  -2 -11   8       58.04      -28.42     68.67 o 
  -1 -11   8       24.86       19.29     80.77 o 
   0 -11   8        3.02      -29.59     48.92 o 
   1 -11   8       24.97      -18.67    102.75 o 
   2 -11   8       15.53       57.29     66.73 o 
   3 -11   8       23.27      169.89     87.67 o 
   4 -11   8      116.43       -2.58    116.06 o 
   5 -11   8       60.23       19.55     46.80 o 
 -10 -10   8      154.73      185.04     45.66 o 
  -9 -10   8       30.80       21.66    106.30 o 
  -8 -10   8       43.29       64.21     58.16 o 
  -7 -10   8      130.59       80.32     58.91 o 
  -6 -10   8      586.24      805.53    134.33 o 
  -5 -10   8       24.47       79.39     33.97 o 
  -4 -10   8       26.27       68.68     97.34 o 
  -3 -10   8      100.36       74.77     50.78 o 
  -2 -10   8        4.81      -29.78     51.70 o 
  -1 -10   8       30.48       16.85     28.53 o 
   0 -10   8      511.22      435.37     38.40 o 
   1 -10   8       60.10      126.29     98.23 o 
   2 -10   8       65.19       92.95     54.81 o 
   3 -10   8      459.50      550.28     56.32 o 
   4 -10   8      121.68       95.00     80.75 o 
   5 -10   8       80.88       60.22     38.89 o 
   6 -10   8       44.35       54.27     82.00 o 
   7 -10   8       37.63      141.15     66.46 o 
 -12  -9   8      215.91      190.66     95.70 o 
 -11  -9   8       33.70      226.15    105.71 o 
 -10  -9   8      220.66      299.38     44.25 o 
  -9  -9   8       33.93      134.91     97.91 o 
  -8  -9   8       38.67       69.46     54.56 o 
  -7  -9   8      345.17      409.69     56.66 o 
  -6  -9   8      152.40      174.12     98.39 o 
  -5  -9   8      256.72      253.42     37.29 o 
  -4  -9   8      149.64      146.27     89.39 o 
  -3  -9   8      333.44      298.86     51.26 o 
  -2  -9   8      149.00      269.15     50.37 o 
  -1  -9   8      114.54      118.98     26.35 o 
   0  -9   8        1.83       -5.59     29.91 o 
   1  -9   8      146.47       56.79     64.96 o 
   2  -9   8      178.34      226.42     46.42 o 
   3  -9   8       44.86       68.32     43.92 o 
   4  -9   8      235.11      216.85     80.67 o 
   5  -9   8       15.37       -5.16     32.13 o 
   6  -9   8       15.83      102.35    109.41 o 
   7  -9   8      771.42      733.73     78.55 o 
   8  -9   8       17.43      -63.23     69.92 o 
   9  -9   8       44.79       68.75    158.20 o 
 -13  -8   8        4.05      249.84    180.76 o 
 -12  -8   8      102.80      286.00     87.68 o 
 -11  -8   8      333.81      571.82    105.91 o 
 -10  -8   8      164.82      162.97     44.23 o 
  -9  -8   8       28.99       17.83    109.95 o 
  -8  -8   8     1065.99     1182.79     64.98 o 
  -7  -8   8      476.39      472.45     55.30 o 
  -6  -8   8      536.76      624.21    113.95 o 
  -5  -8   8      380.05      355.45     38.09 o 
  -4  -8   8       76.28        7.95     83.69 o 
  -3  -8   8      199.46      277.85     49.95 o 
  -2  -8   8      555.04      519.60     51.68 o 
  -1  -8   8      144.36      302.50    102.14 o 
   0  -8   8      141.58      128.37     30.69 o 
   1  -8   8      141.50      201.46     63.85 o 
   2  -8   8     1001.82      954.03     49.70 o 
   3  -8   8      756.30      780.09     56.24 o 
   4  -8   8      207.39      346.11     77.56 o 
   5  -8   8      259.04      271.46     41.16 o 
   6  -8   8       81.58      -75.53     94.26 o 
   7  -8   8      311.59      235.19     68.17 o 
   8  -8   8       73.96      -23.02     64.53 o 
   9  -8   8        9.47       93.36    151.51 o 
  10  -8   8      345.17      418.85     57.58 o 
 -14  -7   8       26.66      294.38    200.88 o 
 -13  -7   8       24.96     -138.85    167.79 o 
 -12  -7   8      383.56      330.59     61.24 o 
 -11  -7   8      170.30      160.53    108.98 o 
 -10  -7   8      223.83      310.00     47.82 o 
  -9  -7   8      210.83      187.44    107.71 o 
  -8  -7   8      400.86      395.83     53.80 o 
  -7  -7   8      288.70      253.52     50.78 o 
  -6  -7   8      622.01      623.08    103.81 o 
  -5  -7   8      397.33      387.92     35.88 o 
  -4  -7   8      413.16      599.05     96.52 o 
  -3  -7   8      467.45      437.81     48.52 o 
  -2  -7   8      447.94      480.14     43.22 o 
  -1  -7   8       16.12       32.97     26.91 o 
   0  -7   8       41.03       12.83     27.44 o 
   1  -7   8       33.37       25.17     85.30 o 
   2  -7   8      302.86      358.58     50.05 o 
   3  -7   8       56.46       98.56     47.77 o 
   4  -7   8      752.55      626.09    123.38 o 
   5  -7   8      342.36      373.05     41.00 o 
   6  -7   8      122.76      226.22     70.63 o 
   7  -7   8      140.30      153.39     62.93 o 
   8  -7   8       50.15       25.54     58.40 o 
   9  -7   8      134.43      135.30    142.55 o 
  10  -7   8       83.13        4.87     42.00 o 
  11  -7   8      121.46      196.21     86.19 o 
 -15  -6   8       12.00       55.76    100.38 o 
 -14  -6   8       94.23      313.33    195.89 o 
 -13  -6   8      109.31      489.61    169.88 o 
 -12  -6   8       28.72       91.37     79.82 o 
 -11  -6   8      135.40      329.32    102.39 o 
 -10  -6   8      284.86      360.16     46.37 o 
  -9  -6   8      591.26      836.40    102.52 o 
  -8  -6   8      428.05      410.69     53.56 o 
  -7  -6   8     1489.26     1423.74     61.72 o 
  -6  -6   8      307.99      377.18     95.07 o 
  -5  -6   8     1339.33     1199.03     48.61 o 
  -4  -6   8      321.49      273.86     26.22 o 
  -3  -6   8     1533.04     1403.40     48.76 o 
  -2  -6   8     1843.02     1891.32     53.26 o 
  -1  -6   8     2024.71     1815.69    111.87 o 
   0  -6   8      390.59      416.62     38.59 o 
   1  -6   8     1302.33     1376.71     50.02 o 
   2  -6   8      357.56      307.12     47.83 o 
   3  -6   8      194.10      223.31     46.98 o 
   4  -6   8      103.80       93.69     28.17 o 
   5  -6   8      803.43      734.71     43.61 o 
   6  -6   8       33.50       19.21     67.55 o 
   7  -6   8      445.55      456.20     64.71 o 
   8  -6   8       49.54       76.98     58.69 o 
   9  -6   8      359.22      381.89    136.21 o 
  10  -6   8       36.70       31.03     45.56 o 
  11  -6   8      313.40      240.85     75.44 o 
  12  -6   8       69.66      108.46     61.54 o 
 -15  -5   8       83.52       32.58     98.84 o 
 -14  -5   8      335.14      218.57    194.65 o 
 -13  -5   8      316.74      313.05    158.89 o 
 -12  -5   8      323.30      296.93     75.52 o 
 -11  -5   8       91.71      177.81     82.00 o 
 -10  -5   8      605.94      630.11     47.32 o 
  -9  -5   8      111.61       99.46     91.10 o 
  -8  -5   8       35.68       48.30     45.26 o 
  -7  -5   8      673.48      673.66     52.14 o 
  -6  -5   8      138.42      166.96     80.69 o 
  -5  -5   8      101.21      117.28     24.00 o 
  -4  -5   8       54.13       42.93     20.32 o 
  -3  -5   8     1068.61     1068.40     42.49 o 
  -2  -5   8     1469.39     1528.25     53.70 o 
  -1  -5   8     1438.98     1362.53     45.30 o 
   0  -5   8       28.40      -18.73     28.66 o 
   1  -5   8      834.46      829.88     39.29 o 
   2  -5   8      360.34      335.20     43.74 o 
   3  -5   8      162.82      198.44     42.74 o 
   4  -5   8       37.00       27.28     25.23 o 
   5  -5   8     1020.60     1095.57     46.73 o 
   6  -5   8      259.16      220.23     67.04 o 
   7  -5   8      233.93      254.29     48.37 o 
   8  -5   8       75.76       74.84     56.40 o 
   9  -5   8       78.20      100.12    101.74 o 
  10  -5   8      435.10      383.64     54.88 o 
  11  -5   8       61.93      103.35     77.21 o 
  12  -5   8      144.81      106.00     68.97 o 
  13  -5   8      329.62      247.65     69.78 o 
 -16  -4   8      131.08      -67.61    218.20 o 
 -15  -4   8       29.97      -92.56     92.56 o 
 -14  -4   8      207.02       76.19    187.68 o 
 -13  -4   8       22.55      111.93     66.75 o 
 -12  -4   8      179.80      158.85     69.15 o 
 -11  -4   8        7.17      -46.29     74.81 o 
 -10  -4   8      577.34      617.31     44.73 o 
  -9  -4   8      406.30      390.98    134.97 o 
  -8  -4   8     1074.07     1028.15     54.70 o 
  -7  -4   8      655.25      586.62     48.08 o 
  -6  -4   8     1355.93     1326.17     89.67 o 
  -5  -4   8      364.36      323.78     24.66 o 
  -4  -4   8      110.08      102.06     18.78 o 
  -3  -4   8      379.82      316.31     37.84 o 
  -2  -4   8      859.57      863.25     42.81 o 
  -1  -4   8      290.76      308.04     25.55 o 
   0  -4   8      705.71      664.08     33.53 o 
   1  -4   8      330.89      274.62     66.19 o 
   2  -4   8      838.64      779.02     43.87 o 
   3  -4   8      943.01      926.52     45.20 o 
   4  -4   8      235.75      254.11     27.38 o 
   5  -4   8      556.22      568.68     33.58 o 
   6  -4   8      180.79      128.93     61.68 o 
   7  -4   8      535.79      472.82     49.21 o 
   8  -4   8      101.77       50.55     55.97 o 
   9  -4   8       51.69     -146.77    146.77 o 
  10  -4   8      385.61      343.61     47.27 o 
  11  -4   8       29.96      -49.63     73.43 o 
  12  -4   8      159.20       54.28     65.39 o 
  13  -4   8       93.16      137.23     63.49 o 
 -16  -3   8       74.96      376.90    219.40 o 
 -15  -3   8      237.39      270.92    108.46 o 
 -14  -3   8       75.49      126.92    183.59 o 
 -13  -3   8       31.95       95.40     64.70 o 
 -12  -3   8      142.95      152.04     64.78 o 
 -11  -3   8      106.92       31.65     68.35 o 
 -10  -3   8      464.35      301.12     49.34 o 
  -9  -3   8      295.32      263.32     73.51 o 
  -8  -3   8      270.30      307.89     42.68 o 
  -7  -3   8      352.76      417.90     42.03 o 
  -6  -3   8      357.17      243.94     63.43 o 
  -5  -3   8      159.09      164.93     20.26 o 
  -4  -3   8      621.81      608.40     26.38 o 
  -3  -3   8      777.30      819.43     40.12 o 
  -2  -3   8      857.20      817.18     39.87 o 
  -1  -3   8      117.66       99.04     19.76 o 
   0  -3   8       57.72       55.52     26.71 o 
   1  -3   8      199.31      185.12     21.67 o 
   2  -3   8     1100.93     1124.25     43.32 o 
   3  -3   8      562.25      562.46     37.87 o 
   4  -3   8      219.75      200.07     23.90 o 
   5  -3   8      957.94      864.16     36.18 o 
   6  -3   8      855.86      816.75     68.49 o 
   7  -3   8       61.87       68.19     43.09 o 
   8  -3   8       36.58      -18.76     54.70 o 
   9  -3   8      347.55      287.45    148.02 o 
  10  -3   8       11.30       15.99     39.77 o 
  11  -3   8       95.29      -34.98     70.03 o 
  12  -3   8      115.30       17.08     70.17 o 
  13  -3   8      362.87      372.67     66.26 o 
  14  -3   8        6.22      -26.55     45.27 o 
 -16  -2   8      130.28      298.02    210.59 o 
 -15  -2   8       50.31       -8.38     90.87 o 
 -14  -2   8      682.20     1133.49    182.00 o 
 -13  -2   8        8.26      221.96    139.50 o 
 -12  -2   8      177.86      165.75     61.56 o 
 -11  -2   8      101.15      126.59     72.83 o 
 -10  -2   8      263.51      328.65     47.45 o 
  -9  -2   8     1597.84     1337.28     85.11 o 
  -8  -2   8     2649.12     2497.55     62.32 o 
  -7  -2   8       63.19       30.78     32.09 o 
  -6  -2   8      345.69      273.36     57.99 o 
  -5  -2   8     2018.12     1912.16     38.53 o 
  -4  -2   8       75.32       79.48     17.14 o 
  -3  -2   8     1865.11     1846.55     47.53 o 
  -2  -2   8     1425.54     1352.59     42.04 o 
  -1  -2   8      198.53      128.21     50.95 o 
   0  -2   8      271.89      304.22     26.02 o 
   1  -2   8       95.84       90.00     18.20 o 
   2  -2   8     2639.16     2434.02     55.62 o 
   3  -2   8      123.82      102.71     29.96 o 
   4  -2   8      186.18      285.68     58.68 o 
   5  -2   8      250.74      219.00     28.51 o 
   6  -2   8       31.59       32.00     22.05 o 
   7  -2   8      102.02       60.74     57.55 o 
   8  -2   8       19.81      -38.94     55.17 o 
   9  -2   8      262.38      199.83     40.09 o 
  10  -2   8      450.74      357.09     46.57 o 
  11  -2   8      645.91      691.64     73.79 o 
  12  -2   8      114.40       48.98     66.83 o 
  13  -2   8       27.84       22.04     62.04 o 
  14  -2   8        8.97     -169.41    199.04 o 
 -17  -1   8      100.01       70.71    160.75 o 
 -16  -1   8      223.06      622.01    212.84 o 
 -15  -1   8       58.77      161.36     95.06 o 
 -14  -1   8      444.96      794.26    172.21 o 
 -13  -1   8      974.31     1040.02     69.12 o 
 -12  -1   8       77.32       67.82     57.96 o 
 -11  -1   8      407.92      387.28     65.34 o 
 -10  -1   8      587.35      645.96     44.62 o 
  -9  -1   8      197.82      170.16     30.66 o 
  -8  -1   8      605.11      675.10     48.76 o 
  -7  -1   8      204.29      191.67     32.03 o 
  -6  -1   8      664.19      679.50     24.21 o 
  -5  -1   8     3056.31     2934.90     56.41 o 
  -4  -1   8     2804.73     2661.77     52.21 o 
  -3  -1   8      220.13      168.99     29.18 o 
  -2  -1   8     2633.45     2595.92     54.11 o 
  -1  -1   8     3119.38     3063.52     98.38 o 
   0  -1   8       35.84       25.51     21.99 o 
   1  -1   8     3088.03     3084.54     96.43 o 
   2  -1   8     4576.70     4461.75     79.46 o 
   3  -1   8      280.95      234.82     31.56 o 
   4  -1   8       67.67       55.78     16.81 o 
   5  -1   8     2798.89     2793.42     52.82 o 
   6  -1   8      159.35      181.30     22.26 o 
   7  -1   8      481.39      510.00     61.82 o 
   8  -1   8      234.58      239.65     56.38 o 
   9  -1   8      141.08     -117.76    134.77 o 
  10  -1   8      192.80      142.84     48.24 o 
  11  -1   8      131.08      110.47     70.57 o 
  12  -1   8      362.38      320.44     68.15 o 
  13  -1   8       83.47       -2.97     65.21 o 
  14  -1   8       32.40     -185.68    185.68 o 
 -17   0   8       26.90       25.62    154.35 o 
 -16   0   8        0.21       69.72    199.40 o 
 -15   0   8      160.80      188.63    114.21 o 
 -14   0   8      158.47       90.89    173.20 o 
 -13   0   8      322.23      311.58     53.37 o 
 -12   0   8      444.09      344.06     53.56 o 
 -11   0   8      127.12      198.20     57.28 o 
 -10   0   8       85.35       70.04     37.55 o 
  -9   0   8      849.15      934.52    139.55 o 
  -8   0   8       23.06       45.41     41.56 o 
  -7   0   8      408.64      366.34     44.30 o 
  -6   0   8     1620.58     1404.21     70.45 o 
  -5   0   8      124.48      132.05     21.37 o 
  -4   0   8      431.66      446.90     24.75 o 
  -3   0   8     2237.70     2110.10     47.20 o 
  -2   0   8      222.60      250.98     28.32 o 
  -1   0   8     4850.51     4767.93    134.10 o 
   0   0   8       83.33       72.43     20.96 o 
   1   0   8     1521.86     1593.99     47.43 o 
   2   0   8      696.37      695.19     31.29 o 
   3   0   8     1562.74     1441.51     39.61 o 
   4   0   8      456.37      391.39     47.58 o 
   5   0   8      178.18      154.02     25.62 o 
   6   0   8     1204.01     1161.07     48.63 o 
   7   0   8     4222.77     4352.59    112.23 o 
   8   0   8      155.19      193.64     54.71 o 
   9   0   8      289.64      335.38     42.90 o 
  10   0   8       15.78       47.92     43.59 o 
  11   0   8       26.11       98.34     67.12 o 
  12   0   8       17.91      -62.17     62.17 o 
  13   0   8      365.22      344.83     66.51 o 
  14   0   8       21.66       36.80    186.74 o 
 -17   1   8       99.77      190.25    155.11 o 
 -16   1   8      223.26      426.13    200.53 o 
 -15   1   8       57.94       82.14    111.86 o 
 -14   1   8      445.44      683.66    161.05 o 
 -13   1   8      970.27      971.88     63.51 o 
 -12   1   8       75.30       30.71     52.97 o 
 -11   1   8      412.59      423.16     65.31 o 
 -10   1   8      587.13      666.16     44.18 o 
  -9   1   8      340.00      248.98    130.22 o 
  -8   1   8      605.79      658.20     49.43 o 
  -7   1   8      204.25      206.04     42.60 o 
  -6   1   8      673.89      656.90     39.32 o 
  -5   1   8     3058.18     3038.18     55.38 o 
  -4   1   8     2839.73     2807.11     52.65 o 
  -3   1   8      230.12      268.33     28.38 o 
  -2   1   8     2627.48     2679.80     53.46 o 
  -1   1   8     1915.84     2017.17     47.96 o 
   0   1   8       35.82       20.93     20.30 o 
   1   1   8     1253.07     1471.71     36.89 o 
   2   1   8     4575.61     4539.67     78.70 o 
   3   1   8      278.28      299.58     27.62 o 
   4   1   8       67.40       47.30     14.22 o 
   5   1   8     2810.14     2828.08     56.02 o 
   6   1   8      163.07      211.79     63.14 o 
   7   1   8      479.65      462.58     61.93 o 
   8   1   8      237.15      253.32     57.41 o 
   9   1   8        7.58       14.70     35.18 o 
  10   1   8      193.27       78.42     48.88 o 
  11   1   8      128.59      101.48     69.60 o 
  12   1   8      360.55      437.92     67.53 o 
  13   1   8       84.60      206.91     65.29 o 
  14   1   8       32.83      393.96    194.47 o 
 -17   2   8       46.76      355.83    154.39 o 
 -16   2   8      129.92      270.52    195.80 o 
 -15   2   8       50.08       18.63    103.55 o 
 -14   2   8      680.87      637.12    154.27 o 
 -13   2   8        9.12       -5.72     49.56 o 
 -12   2   8      176.84      216.32     52.67 o 
 -11   2   8      106.73      162.45     63.83 o 
 -10   2   8      264.28      225.19     35.68 o 
  -9   2   8      504.55      526.09     39.36 o 
  -8   2   8     2644.24     2601.60     80.34 o 
  -7   2   8       68.35      101.21     41.53 o 
  -6   2   8      160.02      151.15     25.64 o 
  -5   2   8     2022.74     1932.76     58.33 o 
  -4   2   8       70.75       76.92     14.62 o 
  -3   2   8     1866.73     1852.47     43.06 o 
  -2   2   8     1421.20     1367.22     38.77 o 
  -1   2   8      107.54      115.49     15.52 o 
   0   2   8      271.74      297.67     22.47 o 
   1   2   8      106.18       90.16     15.31 o 
   2   2   8     2633.05     2709.61     55.38 o 
   3   2   8      125.88      129.14     26.35 o 
   4   2   8      186.20      253.77     41.29 o 
   5   2   8      245.49      203.89     22.49 o 
   6   2   8       32.89        6.68     29.02 o 
   7   2   8       98.39       29.27     54.00 o 
   8   2   8       21.71       -4.72     56.02 o 
   9   2   8      266.63      290.84     42.73 o 
  10   2   8      452.71      544.18     53.83 o 
  11   2   8      640.32      755.76     76.74 o 
  12   2   8      117.19      115.29     68.90 o 
  13   2   8       27.83      -68.73     68.73 o 
  14   2   8        9.15     -115.19    181.91 o 
 -16   3   8       75.19     -194.43    194.43 o 
 -15   3   8      237.74      293.29    107.70 o 
 -14   3   8       73.61      250.46    168.10 o 
 -13   3   8       29.78        1.14     52.54 o 
 -12   3   8      144.22      188.12     57.79 o 
 -11   3   8      107.29       32.62    137.12 o 
 -10   3   8      461.59      468.30     40.26 o 
  -9   3   8      295.25      400.36    128.33 o 
  -8   3   8      268.66      202.76     52.16 o 
  -7   3   8      352.82      370.14     53.50 o 
  -6   3   8      356.53      357.82     94.17 o 
  -5   3   8      160.37      174.96     33.68 o 
  -4   3   8      602.53      586.70     25.32 o 
  -3   3   8      778.27      847.26     34.45 o 
  -2   3   8      854.31      842.78     34.30 o 
  -1   3   8      107.53      119.31     16.77 o 
   0   3   8       57.71       71.46     21.42 o 
   1   3   8      188.93      164.10     17.75 o 
   2   3   8     1097.32     1107.75     38.53 o 
   3   3   8      557.51      511.32     32.12 o 
   4   3   8      229.27      236.68     19.88 o 
   5   3   8      960.86      934.39     33.86 o 
   6   3   8      368.97      401.57     37.42 o 
   7   3   8       61.02      -29.60     54.51 o 
   8   3   8       37.26      108.59     56.49 o 
   9   3   8      139.54      177.39     37.23 o 
  10   3   8       11.48      -47.61     47.61 o 
  11   3   8       92.49      124.50     83.09 o 
  12   3   8      116.17       25.65     71.98 o 
  13   3   8      364.39      318.35     74.35 o 
  14   3   8        6.75       -4.22     48.78 o 
 -16   4   8      128.42       43.04    190.77 o 
 -15   4   8       31.06       46.09     46.63 o 
 -14   4   8      207.16      359.02    165.24 o 
 -13   4   8       21.22       12.08     51.75 o 
 -12   4   8      179.87       33.48     59.78 o 
 -11   4   8        7.18       79.00    130.84 o 
 -10   4   8      578.11      603.88     45.76 o 
  -9   4   8      403.33      518.86    127.33 o 
  -8   4   8     1067.76     1001.16     66.44 o 
  -7   4   8      652.49      706.79     60.09 o 
  -6   4   8     1352.97     1402.05    119.52 o 
  -5   4   8      360.84      466.55     39.85 o 
  -4   4   8      113.65      124.39     17.08 o 
  -3   4   8      383.84      376.91     32.56 o 
  -2   4   8      861.62      892.14     37.46 o 
  -1   4   8      300.08      310.74     21.98 o 
   0   4   8      704.92      712.40     30.84 o 
   1   4   8       41.00       68.58     17.76 o 
   2   4   8      836.01      847.75     39.83 o 
   3   4   8      944.83     1068.03     42.17 o 
   4   4   8      236.02      220.90     22.01 o 
   5   4   8      563.18      593.27     30.72 o 
   6   4   8       82.44       69.43     33.64 o 
   7   4   8      537.04      606.16     66.29 o 
   8   4   8      100.53      102.13     62.25 o 
   9   4   8       45.63       31.57     35.62 o 
  10   4   8      386.29      373.22     55.93 o 
  11   4   8       30.15      -36.99     85.99 o 
  12   4   8      159.16      271.60     72.90 o 
  13   4   8       93.17      147.14     76.57 o 
 -15   5   8       83.77       46.44     46.02 o 
 -14   5   8      338.71      509.01    160.72 o 
 -13   5   8      318.62      256.21     59.00 o 
 -12   5   8      323.57      304.17     59.79 o 
 -11   5   8       94.09      -22.09    127.61 o 
 -10   5   8      607.19      594.04     50.31 o 
  -9   5   8      111.41      192.26    112.56 o 
  -8   5   8       37.18       61.53     59.22 o 
  -7   5   8      677.09      722.51     62.65 o 
  -6   5   8      143.38      214.52     90.34 o 
  -5   5   8       98.78       99.70     32.67 o 
  -4   5   8      257.40      308.22     63.65 o 
  -3   5   8     1065.85     1186.89     41.94 o 
  -2   5   8     1462.65     1521.07     44.41 o 
  -1   5   8     1437.91     1386.22     38.76 o 
   0   5   8       28.41       29.48     24.70 o 
   1   5   8      834.24      857.80     33.82 o 
   2   5   8      356.89      396.43     39.56 o 
   3   5   8      163.16      158.87     36.75 o 
   4   5   8       32.18       32.34     19.03 o 
   5   5   8     1019.41     1012.83     58.44 o 
   6   5   8      111.02       48.29     34.64 o 
   7   5   8      231.80      212.55     64.68 o 
   8   5   8       79.19       91.70     65.49 o 
   9   5   8       79.89     -128.30    128.30 o 
  10   5   8      433.55      321.73     59.77 o 
  11   5   8       60.16      -32.78    140.56 o 
  12   5   8      145.00       91.51     74.51 o 
  13   5   8      333.43      396.51     80.77 o 
 -15   6   8       12.74      -16.36     47.33 o 
 -14   6   8       80.54       64.14     49.73 o 
 -13   6   8      109.24      139.57     72.44 o 
 -12   6   8       28.70      -33.95     82.88 o 
 -11   6   8       83.14        1.67     38.71 o 
 -10   6   8      283.21      250.90     51.34 o 
  -9   6   8      346.10      391.02     56.77 o 
  -8   6   8      430.48      325.04     75.23 o 
  -7   6   8     1489.12     1379.65     98.56 o 
  -6   6   8      224.25      164.73     44.78 o 
  -5   6   8     1332.49     1432.44     84.55 o 
  -4   6   8      315.66      336.76     30.42 o 
  -3   6   8     1531.72     1537.23     60.49 o 
  -2   6   8     1838.42     1927.52     67.03 o 
  -1   6   8      789.33      874.37     45.66 o 
   0   6   8      390.59      483.20     39.30 o 
   1   6   8     1294.18     1384.54     52.55 o 
   2   6   8      354.97      355.28     49.65 o 
   3   6   8      190.09      160.27     48.23 o 
   4   6   8       97.37       95.21     27.83 o 
   5   6   8      799.14      823.11     57.00 o 
   6   6   8       12.05      -17.52     33.56 o 
   7   6   8      447.85      418.06     68.96 o 
   8   6   8       52.12       13.58     67.73 o 
   9   6   8      265.75      249.99     59.95 o 
  10   6   8       37.23      -12.45     56.21 o 
  11   6   8      125.55      136.22     60.01 o 
  12   6   8       69.73      228.02    100.65 o 
 -14   7   8       23.75      -47.24     47.24 o 
 -13   7   8       22.93       95.81     93.90 o 
 -12   7   8      381.79      481.98     85.40 o 
 -11   7   8       97.52      134.54     50.26 o 
 -10   7   8      221.97      168.17     52.77 o 
  -9   7   8      184.93      140.16     47.41 o 
  -8   7   8      400.54      417.54     82.78 o 
  -7   7   8      290.97      236.08     82.29 o 
  -6   7   8      410.22      432.90     61.71 o 
  -5   7   8      397.42      380.39     57.54 o 
  -4   7   8      147.82      119.82     28.88 o 
  -3   7   8      469.35      438.25     51.80 o 
  -2   7   8      450.98      470.79     53.44 o 
  -1   7   8       15.32       -1.52     26.63 o 
   0   7   8       41.04       24.27     36.11 o 
   1   7   8       20.11        5.63     26.76 o 
   2   7   8      300.46      299.28     51.52 o 
   3   7   8       57.70      112.46     68.18 o 
   4   7   8      293.43      271.86     34.16 o 
   5   7   8      347.68      360.74     65.20 o 
   6   7   8       38.12       36.04     46.11 o 
   7   7   8      141.56      158.10     86.70 o 
   8   7   8       49.96      -48.97     85.75 o 
   9   7   8       26.54       45.13     56.59 o 
  10   7   8       82.77       15.36     71.39 o 
  11   7   8      123.03       84.49    111.64 o 
 -13   8   8        3.69      -99.48     99.48 o 
 -12   8   8      102.95      -98.87     98.87 o 
 -11   8   8      169.10      160.45     54.72 o 
 -10   8   8      165.07      127.47     51.83 o 
  -9   8   8       14.74      -44.34     44.34 o 
  -8   8   8     1067.35     1150.50    103.19 o 
  -7   8   8      478.70      550.87     89.76 o 
  -6   8   8      216.88      307.20     57.76 o 
  -5   8   8      378.60      379.06     59.80 o 
  -4   8   8       69.31      164.81     49.51 o 
  -3   8   8      199.06      204.89     50.91 o 
  -2   8   8      559.84      503.25     54.96 o 
  -1   8   8      122.63      148.72     32.97 o 
   0   8   8      141.65      152.18     34.99 o 
   1   8   8       28.78      -11.09     28.26 o 
   2   8   8     1006.19     1127.88     63.96 o 
   3   8   8      753.35      759.47     58.75 o 
   4   8   8       68.26       34.67     30.70 o 
   5   8   8      258.25      237.93     56.52 o 
   6   8   8       43.25       90.21     52.85 o 
   7   8   8      311.81      407.56     94.55 o 
   8   8   8       74.90      237.34     95.30 o 
   9   8   8        7.42      -55.51     55.51 o 
  10   8   8      344.12      392.94     86.11 o 
 -12   9   8      213.87      -21.72    113.15 o 
 -11   9   8       24.06       53.04     54.30 o 
 -10   9   8      222.05      122.47     58.79 o 
  -9   9   8       29.01      -27.34     48.92 o 
  -8   9   8       38.57       45.48     84.17 o 
  -7   9   8      347.13      271.22     86.60 o 
  -6   9   8       99.09       91.67     49.81 o 
  -5   9   8      254.71      175.58     53.62 o 
  -4   9   8       93.06       47.77     47.98 o 
  -3   9   8      330.90      234.90     51.88 o 
  -2   9   8      152.06      121.42     52.21 o 
  -1   9   8      114.39       90.27     32.06 o 
   0   9   8        1.83        4.52     32.60 o 
   1   9   8       37.03       71.83     31.63 o 
   2   9   8      177.70      195.09     53.70 o 
   3   9   8       45.60       58.04     51.62 o 
   4   9   8      188.96      197.32     54.74 o 
   5   9   8       16.38        8.69     51.32 o 
   6   9   8        7.99      -48.42     48.42 o 
   7   9   8      775.04      881.69    108.88 o 
   8   9   8       17.17      -93.98     94.00 o 
   9   9   8       18.84       23.36     62.78 o 
 -10  10   8      155.63      107.38     63.99 o 
  -9  10   8       28.09       93.16     61.14 o 
  -8  10   8       43.95      -82.77     82.77 o 
  -7  10   8      129.59       32.62     93.84 o 
  -6  10   8      206.36      281.56     63.27 o 
  -5  10   8       25.61       57.15     50.21 o 
  -4  10   8       15.50       36.08     47.95 o 
  -3  10   8       99.69       48.10     72.52 o 
  -2  10   8        4.30       32.47     69.92 o 
  -1  10   8       30.94       -6.65     30.73 o 
   0  10   8      511.00      492.17     44.80 o 
   1  10   8       30.69      -10.01     31.96 o 
   2  10   8       65.94       38.21     53.51 o 
   3  10   8      450.17      436.92     58.89 o 
   4  10   8       66.78      136.54     56.68 o 
   5  10   8       80.82       20.79     56.49 o 
   6  10   8        6.96       15.01     57.40 o 
   7  10   8       36.95       35.78    102.88 o 
  -8  11   8      154.36      132.65     91.59 o 
  -7  11   8       25.08      -97.41     97.41 o 
  -6  11   8       50.82       28.16     55.53 o 
  -5  11   8       51.94       86.22     55.70 o 
  -4  11   8      180.42      162.61     58.44 o 
  -3  11   8       29.17       -7.28     73.78 o 
  -2  11   8       57.30      -52.10     52.10 o 
  -1  11   8       19.75        0.55     33.07 o 
   0  11   8        3.02      -14.88     32.72 o 
   1  11   8        6.16       -1.69     34.32 o 
   2  11   8       15.59       19.39     54.94 o 
   3  11   8       23.37      -90.65     90.65 o 
   4  11   8      116.78     -109.91    109.91 o 
   5  11   8       60.27       -4.38     57.63 o 
  -5  12   8       80.58       43.27     58.22 o 
  -4  12   8       39.24       25.63     55.42 o 
  -3  12   8       39.27      170.51     83.02 o 
  -2  12   8      456.97      585.45     92.30 o 
  -1  12   8      220.28      132.09     40.24 o 
   0  12   8       10.63       24.73     35.72 o 
   1  12   8       59.63       38.88     37.62 o 
   2  12   8       35.97       50.06     75.85 o 
  -3 -12   9       96.77      167.96     63.95 o 
  -2 -12   9       34.85       56.68     94.27 o 
  -1 -12   9       18.50       19.85     45.75 o 
  -7 -11   9       23.52       62.15     73.44 o 
  -6 -11   9       50.52       48.86     89.74 o 
  -5 -11   9      110.33      161.19     45.79 o 
  -4 -11   9       75.39      266.59    111.38 o 
  -3 -11   9       23.20       22.09     70.21 o 
  -2 -11   9       16.28      -63.92     67.16 o 
  -1 -11   9       99.85      315.73    112.59 o 
   0 -11   9        1.07      -48.95     48.95 o 
   1 -11   9      101.38      163.22    109.01 o 
   2 -11   9       69.30       39.14     68.75 o 
   3 -11   9       37.59       95.67     88.84 o 
   4 -11   9       21.05      106.05    131.28 o 
 -10 -10   9      337.00      289.20     52.10 o 
  -9 -10   9       80.76      149.03    107.93 o 
  -8 -10   9       35.68      155.39     60.25 o 
  -7 -10   9      104.36      195.89     60.58 o 
  -6 -10   9      220.17      353.85     83.47 o 
  -5 -10   9      167.38      118.91     39.62 o 
  -4 -10   9      117.48      185.97    100.14 o 
  -3 -10   9      439.45      489.38     56.44 o 
  -2 -10   9       66.16       24.41     53.56 o 
  -1 -10   9      258.13      429.68    104.56 o 
   0 -10   9      522.21      561.15     41.81 o 
   1 -10   9      270.39      278.88    102.25 o 
   2 -10   9      106.10      157.69     50.50 o 
   3 -10   9      699.75      764.32     54.21 o 
   4 -10   9      154.42      171.72     85.10 o 
   5 -10   9        7.11      -35.20     35.20 o 
   6 -10   9        8.82       35.27     84.10 o 
   7 -10   9       37.57       44.61     41.35 o 
 -11  -9   9       21.74      272.00    109.37 o 
 -10  -9   9      104.20      151.40     53.54 o 
  -9  -9   9      198.53      343.84    134.31 o 
  -8  -9   9      126.51      155.29     56.77 o 
  -7  -9   9       46.59       18.00     55.81 o 
  -6  -9   9      225.40      337.52    120.14 o 
  -5  -9   9      192.66      233.28     39.31 o 
  -4  -9   9      366.01      439.58     96.68 o 
  -3  -9   9       45.73       16.71     49.78 o 
  -2  -9   9      179.09      190.47     52.14 o 
  -1  -9   9      152.99      153.39     28.41 o 
   0  -9   9        0.52       14.85     32.85 o 
   1  -9   9      236.10      259.81     73.38 o 
   2  -9   9        8.97      -45.54     45.54 o 
   3  -9   9      437.05      490.78     48.47 o 
   4  -9   9      234.71      303.63    135.26 o 
   5  -9   9      121.46      164.41     42.68 o 
   6  -9   9       83.26       34.33    109.75 o 
   7  -9   9      103.32      145.31     74.25 o 
   8  -9   9       95.14       21.57     73.37 o 
 -13  -8   9       46.60       86.72     94.85 o 
 -12  -8   9       85.44      164.44     71.06 o 
 -11  -8   9      104.65      372.21    104.70 o 
 -10  -8   9      207.64      258.83     51.00 o 
  -9  -8   9      319.86      453.86    119.54 o 
  -8  -8   9     1175.00     1198.24     66.11 o 
  -7  -8   9      156.03      144.99     53.83 o 
  -6  -8   9      589.65      719.60    116.79 o 
  -5  -8   9      511.33      511.17     41.55 o 
  -4  -8   9      193.00      168.58     85.70 o 
  -3  -8   9      746.97      696.02     54.53 o 
  -2  -8   9     1013.96      964.67     56.51 o 
  -1  -8   9        1.39        4.02     28.04 o 
   0  -8   9       51.54       81.58     30.53 o 
   1  -8   9        4.08      -20.17     62.25 o 
   2  -8   9       94.62      169.36     66.15 o 
   3  -8   9      555.38      492.76     54.38 o 
   4  -8   9      444.94      438.39    104.65 o 
   5  -8   9      103.06      151.82     40.56 o 
   6  -8   9       20.93      -95.85     95.85 o 
   7  -8   9      615.42      558.47     74.21 o 
   8  -8   9      214.95      243.18     68.23 o 
   9  -8   9      160.64      288.71    159.85 o 
  10  -8   9      223.63      159.24     54.55 o 
 -13  -7   9       68.46      183.16    172.79 o 
 -12  -7   9      233.98      421.27     87.03 o 
 -11  -7   9      188.35      385.58     95.01 o 
 -10  -7   9       69.26       38.54     45.26 o 
  -9  -7   9      432.08      498.95    113.34 o 
  -8  -7   9      128.33      158.75     53.04 o 
  -7  -7   9      380.66      348.74     52.88 o 
  -6  -7   9       84.21      145.40     98.66 o 
  -5  -7   9      830.54      814.98     45.62 o 
  -4  -7   9      205.56      127.38     62.35 o 
  -3  -7   9       56.63       22.60     46.13 o 
  -2  -7   9      298.09      371.93     43.08 o 
  -1  -7   9      396.14      193.08     97.44 o 
   0  -7   9        9.05       -9.83     26.59 o 
   1  -7   9      398.29      517.53     93.88 o 
   2  -7   9       53.92       59.10     48.89 o 
   3  -7   9      224.58      274.53     49.80 o 
   4  -7   9      159.77      132.05     31.53 o 
   5  -7   9      239.70      149.73     38.73 o 
   6  -7   9      147.56      160.26     73.90 o 
   7  -7   9      194.64      199.92     65.66 o 
   8  -7   9      283.68      264.54     66.19 o 
   9  -7   9      349.89      274.41    152.68 o 
  10  -7   9      254.59      274.25     54.76 o 
  11  -7   9       30.07     -101.41    105.49 o 
 -14  -6   9      548.98      641.69    208.17 o 
 -13  -6   9      182.52      234.65    160.56 o 
 -12  -6   9      194.25      145.18     81.92 o 
 -11  -6   9       48.79      189.55    104.67 o 
 -10  -6   9      156.11      135.06     43.75 o 
  -9  -6   9       40.35        6.42     29.56 o 
  -8  -6   9      415.24      400.72     53.24 o 
  -7  -6   9      304.98      304.89     50.90 o 
  -6  -6   9       50.31      125.60     93.05 o 
  -5  -6   9       84.32       87.13     26.12 o 
  -4  -6   9      198.04      204.67     25.77 o 
  -3  -6   9      195.10      214.99     39.30 o 
  -2  -6   9      350.32      300.30     39.92 o 
  -1  -6   9      593.50      601.09     96.36 o 
   0  -6   9       87.96       26.24     37.12 o 
   1  -6   9      559.59      517.21     96.37 o 
   2  -6   9      155.98      170.42     46.00 o 
   3  -6   9      164.85       73.61     46.34 o 
   4  -6   9      118.31       91.41     29.14 o 
   5  -6   9      230.66      191.07     37.80 o 
   6  -6   9       44.42      -53.30     81.73 o 
   7  -6   9       20.59       62.98     50.45 o 
   8  -6   9      154.25      214.67     63.05 o 
   9  -6   9      135.43      303.58    148.85 o 
  10  -6   9       60.81       26.63     42.09 o 
  11  -6   9       77.52      123.37     87.86 o 
 -15  -5   9      136.56      226.88    113.79 o 
 -14  -5   9      175.02      311.35    199.82 o 
 -13  -5   9      293.16      367.00     78.33 o 
 -12  -5   9       81.80       69.16     74.72 o 
 -11  -5   9      106.83       76.77     96.88 o 
 -10  -5   9       18.76      -30.85     39.04 o 
  -9  -5   9      606.95      570.04     94.64 o 
  -8  -5   9       11.32       47.06     48.18 o 
  -7  -5   9     1522.99     1496.16     61.30 o 
  -6  -5   9       78.48      185.80     82.95 o 
  -5  -5   9      969.89      935.29     37.19 o 
  -4  -5   9       64.89       72.44     21.86 o 
  -3  -5   9      157.59      157.64     35.44 o 
  -2  -5   9      361.13      318.09     42.82 o 
  -1  -5   9      116.46       84.47     25.83 o 
   0  -5   9       24.56        5.02     32.27 o 
   1  -5   9      160.61       15.76     79.75 o 
   2  -5   9      338.85      373.99     46.08 o 
   3  -5   9      686.35      631.54     49.59 o 
   4  -5   9      172.35      138.22     29.15 o 
   5  -5   9       51.47       83.50     34.94 o 
   6  -5   9      227.84      261.53     68.14 o 
   7  -5   9      510.57      418.15     53.13 o 
   8  -5   9       40.39       70.87     58.42 o 
   9  -5   9      134.51      433.67    146.38 o 
  10  -5   9       30.24        7.93     40.56 o 
  11  -5   9      131.88       10.79     71.38 o 
  12  -5   9       97.18      103.69     62.77 o 
 -16  -4   9      192.22      366.09    124.64 o 
 -15  -4   9      119.48      232.71    106.26 o 
 -14  -4   9       25.08      128.96    193.70 o 
 -13  -4   9       15.32      -67.14     67.14 o 
 -12  -4   9      646.46      861.02     78.29 o 
 -11  -4   9       28.42       29.65     79.88 o 
 -10  -4   9       11.78       60.12     46.23 o 
  -9  -4   9      911.22      858.71     96.63 o 
  -8  -4   9      977.97     1031.26     55.48 o 
  -7  -4   9      989.54      985.58     53.66 o 
  -6  -4   9      442.41      331.84     78.64 o 
  -5  -4   9      432.66      435.71     27.95 o 
  -4  -4   9       10.90       12.67     17.90 o 
  -3  -4   9      933.89      862.52     45.90 o 
  -2  -4   9      850.95      886.25     43.82 o 
  -1  -4   9      771.82      768.79     35.83 o 
   0  -4   9      189.38      206.73     30.43 o 
   1  -4   9      484.68      464.01     30.41 o 
   2  -4   9      772.58      768.39     48.13 o 
   3  -4   9     2474.07     2317.54     63.61 o 
   4  -4   9      349.06      507.80     85.40 o 
   5  -4   9      293.00      287.61     35.44 o 
   6  -4   9      347.44      380.48     66.98 o 
   7  -4   9      762.14      774.63     64.08 o 
   8  -4   9      147.12      148.40     57.81 o 
   9  -4   9      228.97      338.41    106.87 o 
  10  -4   9       69.64      145.42     40.46 o 
  11  -4   9      307.99      163.09     79.53 o 
  12  -4   9       13.58      -49.11     67.41 o 
  13  -4   9       76.45       22.07     65.80 o 
 -16  -3   9      198.84      397.29    218.67 o 
 -15  -3   9       10.02      152.65    124.67 o 
 -14  -3   9      195.21      240.71    191.35 o 
 -13  -3   9      111.65      164.26     63.73 o 
 -12  -3   9      751.04      866.45     71.14 o 
 -11  -3   9      114.74      -71.99     71.99 o 
 -10  -3   9      128.14      145.96     46.27 o 
  -9  -3   9      585.18      617.61     82.81 o 
  -8  -3   9       62.89       37.11     39.28 o 
  -7  -3   9      260.15      231.75     39.09 o 
  -6  -3   9      425.08      409.84     71.34 o 
  -5  -3   9      129.45      125.09     20.45 o 
  -4  -3   9      188.95      175.73     23.16 o 
  -3  -3   9      555.04      514.90     37.98 o 
  -2  -3   9     1100.41     1109.71     42.97 o 
  -1  -3   9      256.53      272.12     61.42 o 
   0  -3   9       47.29       41.86     28.01 o 
   1  -3   9      246.89      206.36     63.47 o 
   2  -3   9      157.55      186.68     36.09 o 
   3  -3   9      835.36      772.19     42.51 o 
   4  -3   9     1315.12     1389.39     92.25 o 
   5  -3   9      606.97      623.96     35.61 o 
   6  -3   9      235.90      390.75     80.15 o 
   7  -3   9      411.03      372.47     61.97 o 
   8  -3   9      125.00       69.64     58.19 o 
   9  -3   9      413.59      403.87    158.51 o 
  10  -3   9      118.32       26.30     41.95 o 
  11  -3   9      208.05      215.36     76.58 o 
  12  -3   9       33.25       81.83     71.08 o 
  13  -3   9      208.34      202.64     69.46 o 
 -16  -2   9      189.16      134.19    207.76 o 
 -15  -2   9      181.88      175.02    122.24 o 
 -14  -2   9      588.78      924.62    195.52 o 
 -13  -2   9       10.94       63.53     65.20 o 
 -12  -2   9        9.18        6.22     60.88 o 
 -11  -2   9      265.05      307.66     69.99 o 
 -10  -2   9      300.86      249.74     39.79 o 
  -9  -2   9      707.07      649.93    142.53 o 
  -8  -2   9     2530.17     2609.02     65.18 o 
  -7  -2   9      630.15      602.09     41.34 o 
  -6  -2   9      616.93      581.56     64.22 o 
  -5  -2   9     2059.42     1969.02     48.00 o 
  -4  -2   9       28.88       -1.39     16.18 o 
  -3  -2   9      121.03       99.84     31.28 o 
  -2  -2   9     2584.49     2489.25     56.38 o 
  -1  -2   9     2136.80     1971.68     87.37 o 
   0  -2   9     1552.43     1552.08     42.40 o 
   1  -2   9     2163.04     2105.53     88.24 o 
   2  -2   9      166.63      151.17     32.49 o 
   3  -2   9      151.44      164.44     33.80 o 
   4  -2   9      173.34      175.60     23.30 o 
   5  -2   9      841.95      809.94     36.54 o 
   6  -2   9      330.65      212.60    128.57 o 
   7  -2   9      589.13      584.27     56.62 o 
   8  -2   9      358.37      281.14     61.32 o 
   9  -2   9      243.54      186.39    148.16 o 
  10  -2   9       18.93      -16.86     39.75 o 
  11  -2   9      475.85      624.49     75.96 o 
  12  -2   9        9.19       55.07     69.93 o 
  13  -2   9       31.93      -22.92     66.62 o 
 -16  -1   9       86.60       81.73    211.85 o 
 -15  -1   9      101.89      246.77    101.73 o 
 -14  -1   9      117.60      356.59    183.09 o 
 -13  -1   9      769.19      771.94     68.54 o 
 -12  -1   9      204.68      244.37     59.09 o 
 -11  -1   9      146.55      181.63     66.77 o 
 -10  -1   9       80.49       62.81     35.76 o 
  -9  -1   9      597.33      668.07    135.25 o 
  -8  -1   9      485.07      634.61     52.04 o 
  -7  -1   9     1493.43     1368.69     45.76 o 
  -6  -1   9      177.04      147.25     16.76 o 
  -5  -1   9       45.44       20.35     22.57 o 
  -4  -1   9       87.37       93.30     21.95 o 
  -3  -1   9      283.60      283.16     31.29 o 
  -2  -1   9     4549.51     4250.15     75.76 o 
  -1  -1   9      343.93      327.85     52.44 o 
   0  -1   9       29.55       36.60     23.18 o 
   1  -1   9      335.31      331.67     51.08 o 
   2  -1   9      515.15      544.33     34.82 o 
   3  -1   9      898.85      827.06     37.65 o 
   4  -1   9      475.77      391.07     59.68 o 
   5  -1   9     1589.17     1491.18     41.89 o 
   6  -1   9      860.35      799.56     81.93 o 
   7  -1   9      186.70      273.04     63.45 o 
   8  -1   9      131.73       72.57     58.98 o 
   9  -1   9      131.97       -2.05    149.34 o 
  10  -1   9       48.41       42.45     50.74 o 
  11  -1   9      118.37       32.39     74.60 o 
  12  -1   9       19.88       -2.05     72.85 o 
  13  -1   9       28.54        8.85     67.66 o 
 -16   0   9      125.16       63.24    206.42 o 
 -15   0   9        1.40      160.04    114.05 o 
 -14   0   9      591.92      848.05    196.58 o 
 -13   0   9     1669.95     1898.11     75.50 o 
 -12   0   9      648.71      695.22     57.60 o 
 -11   0   9       28.11      -13.01     60.90 o 
 -10   0   9      234.40      226.84     41.47 o 
  -9   0   9      387.95      227.44    125.01 o 
  -8   0   9      305.25      277.69     49.43 o 
  -7   0   9      108.81       69.44     42.28 o 
  -6   0   9     2907.66     3118.92     59.89 o 
  -5   0   9     2735.84     2532.49     51.71 o 
  -4   0   9      568.35      540.41     26.42 o 
  -3   0   9     1574.30     1503.79     42.36 o 
  -2   0   9      707.12      694.48     33.28 o 
  -1   0   9       54.24      120.17     45.86 o 
   0   0   9       69.56       37.25     20.47 o 
   1   0   9       53.60       54.54     16.09 o 
   2   0   9      116.14      102.70     27.58 o 
   3   0   9       79.25       86.84     28.25 o 
   4   0   9       71.96      121.96     49.16 o 
   5   0   9      402.58      379.78     28.50 o 
   6   0   9      987.87      894.61     80.08 o 
   7   0   9     3097.73     3032.86     94.83 o 
   8   0   9      251.67      325.02     59.00 o 
   9   0   9       27.99      -87.12    143.00 o 
  10   0   9       12.42      -46.49     46.49 o 
  11   0   9       68.29      -20.41     70.96 o 
  12   0   9        0.63      -69.09     69.09 o 
  13   0   9      415.22      344.19     71.36 o 
  14   0   9        0.41       61.14    107.44 o 
 -16   1   9       87.59      174.14    206.50 o 
 -15   1   9      101.20      293.09    119.03 o 
 -14   1   9      119.34      153.85    174.41 o 
 -13   1   9      772.73      757.96     61.83 o 
 -12   1   9      209.38      223.01     53.42 o 
 -11   1   9      149.49       86.07     64.88 o 
 -10   1   9       78.00      105.61     33.11 o 
  -9   1   9      599.42      569.84    143.18 o 
  -8   1   9      487.38      532.86     52.23 o 
  -7   1   9     1482.97     1355.02     61.78 o 
  -6   1   9      793.34      795.38     67.19 o 
  -5   1   9       53.38       63.03     21.60 o 
  -4   1   9       89.78      104.04     23.88 o 
  -3   1   9      286.04      287.04     29.45 o 
  -2   1   9     4552.61     4442.75     77.87 o 
  -1   1   9      243.93      239.87     19.51 o 
   0   1   9       29.54       52.11     21.51 o 
   1   1   9      103.14      114.56     17.65 o 
   2   1   9      509.61      508.04     32.56 o 
   3   1   9      907.54      907.79     36.49 o 
   4   1   9      170.21      188.85     19.30 o 
   5   1   9     1577.87     1583.26     40.09 o 
   6   1   9      481.34      442.19     41.59 o 
   7   1   9      187.14      235.30     59.20 o 
   8   1   9      125.27      -13.71     58.45 o 
   9   1   9       55.57       78.34     37.63 o 
  10   1   9       48.45       23.97     49.67 o 
  11   1   9      117.72      112.21     73.53 o 
  12   1   9       19.77      -32.91     66.85 o 
  13   1   9       29.11       17.03     66.19 o 
 -16   2   9      187.46      447.93    207.42 o 
 -15   2   9      181.89      163.86     46.44 o 
 -14   2   9      586.29      737.00    163.52 o 
 -13   2   9       10.92       39.94     52.58 o 
 -12   2   9        8.14       -3.35     56.50 o 
 -11   2   9      261.82      217.50     67.50 o 
 -10   2   9      303.46      319.39     38.33 o 
  -9   2   9      707.39      673.40    137.39 o 
  -8   2   9     2532.73     2582.36     85.60 o 
  -7   2   9      625.68      544.73     51.20 o 
  -6   2   9      139.90      166.17     27.73 o 
  -5   2   9     2050.94     2082.78     43.93 o 
  -4   2   9       28.08       23.19     15.25 o 
  -3   2   9      119.22      135.88     26.48 o 
  -2   2   9     2590.09     2529.01     53.03 o 
  -1   2   9      982.86     1000.39     32.19 o 
   0   2   9     1552.20     1590.20     39.57 o 
   1   2   9     1203.66     1250.42     36.00 o 
   2   2   9      165.25      226.53     30.77 o 
   3   2   9      151.27      112.15     30.17 o 
   4   2   9      343.01      374.17     48.85 o 
   5   2   9      842.17      876.10     34.43 o 
   6   2   9      179.75      165.05     35.11 o 
   7   2   9      589.35      474.81     64.99 o 
   8   2   9      355.17      419.24     63.61 o 
   9   2   9       82.18       75.29     38.50 o 
  10   2   9       18.75       19.40     52.32 o 
  11   2   9      478.43      443.85     82.01 o 
  12   2   9        9.08       31.74     70.91 o 
  13   2   9       32.09      -70.71     70.71 o 
 -16   3   9      198.30      528.48    202.81 o 
 -15   3   9       10.63       75.84     45.78 o 
 -14   3   9      197.65       83.65    169.43 o 
 -13   3   9      111.06      222.24     53.90 o 
 -12   3   9      749.64      683.81     62.40 o 
 -11   3   9      114.89      145.81    143.71 o 
 -10   3   9      127.81      128.53     34.49 o 
  -9   3   9      586.76      629.79    133.09 o 
  -8   3   9       63.67       16.48     51.56 o 
  -7   3   9      258.98      261.41     51.83 o 
  -6   3   9      421.04      517.94    106.08 o 
  -5   3   9      126.00      121.13     34.66 o 
  -4   3   9      191.24      172.44     18.22 o 
  -3   3   9      559.37      606.26     33.64 o 
  -2   3   9     1104.68     1110.66     38.54 o 
  -1   3   9      184.27      171.36     19.06 o 
   0   3   9       47.28       18.89     21.82 o 
   1   3   9       72.44       73.01     16.70 o 
   2   3   9      156.99      142.04     31.36 o 
   3   3   9      839.79      885.50     37.89 o 
   4   3   9      657.59      643.61     28.41 o 
   5   3   9      601.41      632.86     49.61 o 
   6   3   9      119.39      157.54     33.75 o 
   7   3   9      413.42      391.31     63.87 o 
   8   3   9      123.92      189.64     62.75 o 
   9   3   9      248.71      218.34     41.80 o 
  10   3   9      118.71       95.00     52.97 o 
  11   3   9      210.62       79.03     76.94 o 
  12   3   9       34.42     -137.40    137.40 o 
  13   3   9      207.45      150.21     78.21 o 
 -16   4   9      194.56       33.42     94.11 o 
 -15   4   9      116.23       33.39     41.32 o 
 -14   4   9       24.97      -65.01    163.10 o 
 -13   4   9       16.31       59.12     52.09 o 
 -12   4   9      645.39      548.51     60.43 o 
 -11   4   9      137.88      117.52     70.95 o 
 -10   4   9       14.37       40.41     33.82 o 
  -9   4   9      913.26     1019.97    135.55 o 
  -8   4   9      981.47     1093.47     65.88 o 
  -7   4   9      977.92     1016.69     67.00 o 
  -6   4   9      443.40      566.48     97.16 o 
  -5   4   9      435.04      456.60     42.90 o 
  -4   4   9       25.07      -79.76     79.76 o 
  -3   4   9      931.78      919.29     38.99 o 
  -2   4   9      853.18      919.25     39.06 o 
  -1   4   9      769.01      796.19     31.39 o 
   0   4   9      189.58      130.06     25.94 o 
   1   4   9      487.05      481.18     26.91 o 
   2   4   9      783.84      798.43     40.40 o 
   3   4   9     2472.69     2533.09     59.27 o 
   4   4   9      345.23      354.78     56.41 o 
   5   4   9      294.35      285.91     49.73 o 
   6   4   9      233.46      223.51     37.63 o 
   7   4   9      762.90      865.75     68.26 o 
   8   4   9      149.87      159.61     62.56 o 
   9   4   9      223.67      227.17    140.90 o 
  10   4   9       69.94      -36.08     54.71 o 
  11   4   9      305.98      183.46     83.04 o 
  12   4   9       13.36      -74.89     74.89 o 
  13   4   9       77.06      -78.29     78.62 o 
 -15   5   9      135.92       46.70     45.44 o 
 -14   5   9       52.53       27.92     42.65 o 
 -13   5   9      287.82      239.83     68.31 o 
 -12   5   9       81.42       76.65     78.74 o 
 -11   5   9       47.79       15.54     40.43 o 
 -10   5   9       20.04       -1.03     37.69 o 
  -9   5   9      604.09      602.47    123.61 o 
  -8   5   9       10.25       21.87     58.22 o 
  -7   5   9     1526.99     1708.64     76.26 o 
  -6   5   9       74.84       66.79     96.64 o 
  -5   5   9      968.28     1044.36     55.27 o 
  -4   5   9      122.45      111.74     74.92 o 
  -3   5   9      157.41      165.86     35.59 o 
  -2   5   9      364.08      396.61     38.08 o 
  -1   5   9      119.11      119.53     21.83 o 
   0   5   9       24.58       -6.74     28.46 o 
   1   5   9       49.35       47.51     20.55 o 
   2   5   9      343.49      405.96     41.73 o 
   3   5   9      688.77      777.63     45.33 o 
   4   5   9      163.83      169.97     22.39 o 
   5   5   9       53.60       60.34     39.18 o 
   6   5   9      148.67      112.44     36.93 o 
   7   5   9      514.39      540.71     72.23 o 
   8   5   9       38.63      -23.67     63.39 o 
   9   5   9      136.29       55.60    135.67 o 
  10   5   9       30.41      186.13     69.73 o 
  11   5   9      131.34       -3.67    150.53 o 
  12   5   9       96.68       -4.39     79.24 o 
 -14   6   9      262.36      201.57     54.70 o 
 -13   6   9      181.33       46.98     84.95 o 
 -12   6   9      194.38       97.51     86.79 o 
 -11   6   9       45.40      -34.65     95.49 o 
 -10   6   9      156.20       36.70     44.63 o 
  -9   6   9       37.36       77.35     43.36 o 
  -8   6   9      413.12      295.08     76.25 o 
  -7   6   9      301.93      264.44     78.06 o 
  -6   6   9       21.63       71.96     45.68 o 
  -5   6   9       84.31      152.99     46.98 o 
  -4   6   9      191.38      213.32     49.04 o 
  -3   6   9      199.90      241.66     46.94 o 
  -2   6   9      352.67      363.23     47.28 o 
  -1   6   9      570.33      543.42     37.04 o 
   0   6   9       87.80      115.25     39.41 o 
   1   6   9       15.00       29.41     26.00 o 
   2   6   9      155.49      128.15     49.00 o 
   3   6   9      165.50      236.98     52.08 o 
   4   6   9      120.93      139.56     29.54 o 
   5   6   9      230.44      258.59     65.19 o 
   6   6   9       20.20      -27.47     45.15 o 
   7   6   9       20.10       90.95     82.93 o 
   8   6   9      154.25       35.98     84.70 o 
   9   6   9       54.39       86.71     55.29 o 
  10   6   9       61.19      105.37     76.00 o 
  11   6   9       76.80      189.01    108.53 o 
 -14   7   9      104.56      -24.53     52.28 o 
 -13   7   9       69.49       12.78     95.75 o 
 -12   7   9      233.25       -4.28     98.07 o 
 -11   7   9      117.17       31.98     45.59 o 
 -10   7   9       69.27       79.21     48.64 o 
  -9   7   9      111.53       94.04     46.54 o 
  -8   7   9      129.09       30.13     87.04 o 
  -7   7   9      380.98      418.19     86.52 o 
  -6   7   9       45.52      108.51     45.17 o 
  -5   7   9      830.77      805.76     72.61 o 
  -4   7   9      123.83      141.23     46.18 o 
  -3   7   9       55.27       36.66     47.29 o 
  -2   7   9      299.87      330.00     49.96 o 
  -1   7   9      158.47      169.50     31.15 o 
   0   7   9        9.05       44.16     35.94 o 
   1   7   9      256.30      257.95     34.23 o 
   2   7   9       52.98       58.94     49.58 o 
   3   7   9      222.34      249.84     49.67 o 
   4   7   9      157.92      171.32     49.25 o 
   5   7   9      237.11      219.25     68.07 o 
   6   7   9      122.98       98.47     51.89 o 
   7   7   9      196.59      134.81     89.88 o 
   8   7   9      281.57      292.05     95.07 o 
   9   7   9      241.79      362.53     69.31 o 
  10   7   9      255.34      322.73     88.59 o 
 -12   8   9       84.97        7.21    106.62 o 
 -11   8   9       81.13       43.00     51.48 o 
 -10   8   9      208.00      166.87     55.65 o 
  -9   8   9      203.55      189.51     56.82 o 
  -8   8   9     1168.65     1066.58    100.71 o 
  -7   8   9      159.17       54.94     82.83 o 
  -6   8   9      322.15      272.64     56.36 o 
  -5   8   9      513.12      555.38     67.77 o 
  -4   8   9       51.75       19.45     42.57 o 
  -3   8   9      749.99      837.60     56.78 o 
  -2   8   9     1010.54     1046.00     60.77 o 
  -1   8   9        0.50      -27.47     27.47 o 
   0   8   9       51.47       33.61     31.96 o 
   1   8   9        1.70        8.61     28.70 o 
   2   8   9       99.16       74.47     50.84 o 
   3   8   9      557.79      533.81     57.72 o 
   4   8   9      246.91      217.58     54.30 o 
   5   8   9       99.68       27.04     66.93 o 
   6   8   9        3.27      -48.03     48.03 o 
   7   8   9      616.25      676.56    102.95 o 
   8   8   9      215.15      270.24    100.81 o 
   9   8   9      165.86      194.13    115.55 o 
  10   8   9      223.36      251.86     93.12 o 
 -11   9   9        5.45      -17.94     52.91 o 
 -10   9   9      106.34      154.78     60.44 o 
  -9   9   9      188.07      147.53     56.87 o 
  -8   9   9      124.92      183.12     84.73 o 
  -7   9   9       45.78       20.32     85.94 o 
  -6   9   9      106.58       52.08     49.66 o 
  -5   9   9      191.66      217.63     55.04 o 
  -4   9   9      183.94      130.31     52.15 o 
  -3   9   9       45.12       32.24     70.55 o 
  -2   9   9      179.64      208.54     52.42 o 
  -1   9   9      150.72      132.07     33.23 o 
   0   9   9        0.52       25.59     32.99 o 
   1   9   9       89.28       83.53     33.40 o 
   2   9   9        8.74       18.35     51.72 o 
   3   9   9      432.50      504.45     58.23 o 
   4   9   9      117.38      109.81     54.14 o 
   5   9   9      121.55       15.13     52.67 o 
   6   9   9       28.75      122.34     57.39 o 
   7   9   9      104.61      -33.13     97.30 o 
   8   9   9       97.44      129.61    103.67 o 
 -10  10   9      339.07      264.46     71.36 o 
  -9  10   9       51.58      -47.13     52.05 o 
  -8  10   9       34.13      106.22     85.93 o 
  -7  10   9      102.50      139.64     98.82 o 
  -6  10   9      144.51      124.96     57.03 o 
  -5  10   9      165.76       79.66     52.79 o 
  -4  10   9       56.34       11.04     49.34 o 
  -3  10   9      447.94      479.28     85.11 o 
  -2  10   9       65.62       43.31     53.12 o 
  -1  10   9        4.42      -24.50     30.70 o 
   0  10   9      522.29      532.50     45.73 o 
   1  10   9      265.64      277.87     40.64 o 
   2  10   9      106.78       55.87     53.43 o 
   3  10   9      703.57      832.27     97.80 o 
   4  10   9      101.68       86.90     55.50 o 
   5  10   9        7.18       72.65     57.07 o 
   6  10   9        9.53     -106.03    106.03 o 
   7  10   9       40.66      133.84     64.39 o 
  -7  11   9       23.59      -32.72    102.19 o 
  -6  11   9       46.90      144.98     60.68 o 
  -5  11   9      109.87       42.71     53.96 o 
  -4  11   9       51.59      -49.72     49.72 o 
  -3  11   9       23.04      -55.53     76.33 o 
  -2  11   9       16.22       74.99     80.48 o 
  -1  11   9       31.56       -3.19     34.31 o 
   0  11   9        1.07      -36.08     36.08 o 
   1  11   9       72.28       50.50     36.28 o 
   2  11   9       69.55       16.93     56.44 o 
   3  11   9       37.58      110.22     89.14 o 
   4  11   9       21.23     -111.49    111.49 o 
  -3  12   9       98.35      118.65     61.27 o 
  -2  12   9       35.89      142.64     86.91 o 
  -1  12   9       16.81      -46.74     46.74 o 
   0  12   9       21.23      -11.68     62.78 o 
  -6 -11  10       12.97       29.93     42.87 o 
  -5 -11  10       62.14       52.38     49.41 o 
  -4 -11  10      115.18       67.90    112.14 o 
  -3 -11  10       38.14       84.90     97.46 o 
  -2 -11  10       69.40       84.78     70.21 o 
  -1 -11  10       91.10      200.84     45.77 o 
   0 -11  10        4.16       54.50     42.92 o 
   1 -11  10      168.57      235.27    113.39 o 
   2 -11  10       72.10      100.31     72.47 o 
   3 -11  10      122.35      246.32     71.04 o 
  -9 -10  10      327.37      588.42    112.82 o 
  -8 -10  10      257.35      196.05     62.99 o 
  -7 -10  10       20.87       39.18     60.07 o 
  -6 -10  10       45.65      262.69    131.65 o 
  -5 -10  10       81.99       46.04     39.99 o 
  -4 -10  10      121.92      250.46    103.50 o 
  -3 -10  10      708.35      646.62     60.69 o 
  -2 -10  10      105.14      156.46     56.29 o 
  -1 -10  10      281.62      339.91    106.81 o 
   0 -10  10      118.12      116.31     36.38 o 
   1 -10  10      271.27      198.68     74.86 o 
   2 -10  10       28.60        6.99     57.97 o 
   3 -10  10      540.89      583.86     56.36 o 
   4 -10  10      113.95       80.36     93.70 o 
   5 -10  10       27.93      -12.04     37.61 o 
   6 -10  10       54.78       55.92     61.27 o 
 -11  -9  10       10.45       17.85     38.64 o 
 -10  -9  10       77.40        4.81     52.71 o 
  -9  -9  10      360.92      526.43    100.15 o 
  -8  -9  10       24.45      102.43     57.80 o 
  -7  -9  10      414.61      413.35     58.89 o 
  -6  -9  10       16.72     -111.84    111.84 o 
  -5  -9  10       16.70       21.07     37.10 o 
  -4  -9  10      227.92      152.30     93.00 o 
  -3  -9  10      434.75      431.11     55.64 o 
  -2  -9  10        8.42      -34.76     51.42 o 
  -1  -9  10       57.99       24.26     26.84 o 
   0  -9  10        8.16       26.35     34.49 o 
   1  -9  10      132.08       49.50     72.67 o 
   2  -9  10       23.87       41.07     55.38 o 
   3  -9  10       36.09       74.33     46.00 o 
   4  -9  10        7.95        2.86     27.25 o 
   5  -9  10       52.45      -25.98     41.97 o 
   6  -9  10      106.45      146.12    112.02 o 
   7  -9  10       64.07      -12.62     77.79 o 
 -12  -8  10       79.12      316.93    100.12 o 
 -11  -8  10      132.19      328.43    105.88 o 
 -10  -8  10      327.78      283.03     49.56 o 
  -9  -8  10      163.81      190.86     93.88 o 
  -8  -8  10      354.76      287.49     57.26 o 
  -7  -8  10       55.07       61.94     54.01 o 
  -6  -8  10       80.15      383.32    113.18 o 
  -5  -8  10      261.59      248.12     36.37 o 
  -4  -8  10      214.62      241.72     90.48 o 
  -3  -8  10      563.66      475.20     53.81 o 
  -2  -8  10       95.69       59.87     41.81 o 
  -1  -8  10       60.24      122.73    107.17 o 
   0  -8  10       35.53        5.44     30.11 o 
   1  -8  10       42.91       31.69     31.60 o 
   2  -8  10      412.20      436.60     57.28 o 
   3  -8  10       13.15       29.29     50.83 o 
   4  -8  10      187.84      123.62    138.40 o 
   5  -8  10      423.33      497.04     47.86 o 
   6  -8  10       11.90       33.03     81.83 o 
   7  -8  10      185.75      306.21     74.61 o 
   8  -8  10       14.43       25.44     72.44 o 
   9  -8  10       57.96      107.08     60.48 o 
 -13  -7  10      118.43      203.34    174.21 o 
 -12  -7  10      129.71      249.11     88.71 o 
 -11  -7  10      196.62      276.06     93.94 o 
 -10  -7  10       67.34       62.08     43.70 o 
  -9  -7  10       27.29      -80.86    140.30 o 
  -8  -7  10      188.98      241.40     53.31 o 
  -7  -7  10      121.13       59.11     51.60 o 
  -6  -7  10      127.72      175.13     97.71 o 
  -5  -7  10      352.52      358.61     32.32 o 
  -4  -7  10      764.10      763.03     70.89 o 
  -3  -7  10      222.62      248.20     41.67 o 
  -2  -7  10       54.09        2.17     41.90 o 
  -1  -7  10     1131.39     1103.70    114.81 o 
   0  -7  10        7.52       26.02     38.11 o 
   1  -7  10     1142.79     1261.08    116.18 o 
   2  -7  10       30.22       45.01     49.51 o 
   3  -7  10      302.91      343.38     51.20 o 
   4  -7  10       84.36       69.94     30.42 o 
   5  -7  10      255.20      286.87     41.61 o 
   6  -7  10      411.17      328.17     79.72 o 
   7  -7  10       89.72       -9.87     67.22 o 
   8  -7  10       16.13       11.80     67.75 o 
   9  -7  10      224.07      199.73    162.76 o 
  10  -7  10       49.02        4.47     49.75 o 
 -14  -6  10      163.47      251.06    210.50 o 
 -13  -6  10      108.24       -0.39     82.26 o 
 -12  -6  10       15.90       95.77     81.88 o 
 -11  -6  10       39.07      157.63    108.08 o 
 -10  -6  10      205.60      221.74     40.51 o 
  -9  -6  10      152.48      127.55     32.95 o 
  -8  -6  10      221.98      228.59     51.96 o 
  -7  -6  10      333.23      416.96     52.10 o 
  -6  -6  10       34.55       -8.56     90.72 o 
  -5  -6  10      788.25      765.81     37.96 o 
  -4  -6  10       43.00       59.85     23.70 o 
  -3  -6  10      164.25      126.85     39.63 o 
  -2  -6  10      149.15      103.00     40.03 o 
  -1  -6  10      315.11      334.76     90.80 o 
   0  -6  10      544.59      472.35     41.42 o 
   1  -6  10      332.24      616.93     99.69 o 
   2  -6  10       68.09      122.74     47.87 o 
   3  -6  10      472.60      486.91     49.79 o 
   4  -6  10      147.24      179.85     31.41 o 
   5  -6  10      246.82      268.22     40.48 o 
   6  -6  10       37.93       94.97     71.36 o 
   7  -6  10      241.35      289.72     69.16 o 
   8  -6  10       49.57      -40.13     63.26 o 
   9  -6  10      191.94      180.11    153.98 o 
  10  -6  10      101.78       24.38     45.50 o 
  11  -6  10       54.49      -14.02     87.67 o 
 -15  -5  10        4.56      -42.08    133.25 o 
 -14  -5  10       96.58       50.70    203.67 o 
 -13  -5  10      215.92      330.21     76.46 o 
 -12  -5  10       47.46      119.31     78.92 o 
 -11  -5  10      110.16       33.85     84.67 o 
 -10  -5  10      150.15      151.90     42.98 o 
  -9  -5  10       39.55       96.08     29.79 o 
  -8  -5  10      170.89      213.33     50.73 o 
  -7  -5  10       86.82      146.66     48.96 o 
  -6  -5  10      258.94      217.96     88.52 o 
  -5  -5  10     1005.61      958.93     38.37 o 
  -4  -5  10       78.73       88.03     23.32 o 
  -3  -5  10      702.31      626.86     49.83 o 
  -2  -5  10      345.94      303.63     46.96 o 
  -1  -5  10       60.03       70.88     27.04 o 
   0  -5  10       10.03        0.00     35.34 o 
   1  -5  10      111.62      113.43     83.82 o 
   2  -5  10       81.77       84.42     46.05 o 
   3  -5  10      294.99      318.56     48.45 o 
   4  -5  10      356.98      444.46     94.66 o 
   5  -5  10       31.68        4.63     38.63 o 
   6  -5  10      388.00      264.49     70.50 o 
   7  -5  10      505.22      559.07     69.98 o 
   8  -5  10       34.16       78.79     62.53 o 
   9  -5  10       48.88       96.07    146.39 o 
  10  -5  10      151.27      178.01     45.96 o 
  11  -5  10      125.57       75.82     98.48 o 
 -15  -4  10       77.37       90.07    129.91 o 
 -14  -4  10       96.21      294.95    203.01 o 
 -13  -4  10      170.00      218.07     73.07 o 
 -12  -4  10      256.66      302.36     71.95 o 
 -11  -4  10      216.24      318.39     93.10 o 
 -10  -4  10      182.19      263.92     43.15 o 
  -9  -4  10     1249.64     1020.08     95.36 o 
  -8  -4  10       16.71      -23.86     45.87 o 
  -7  -4  10      123.93      113.48     45.61 o 
  -6  -4  10      178.53      122.01     80.77 o 
  -5  -4  10      555.84      508.74     30.95 o 
  -4  -4  10      336.27      347.86     25.55 o 
  -3  -4  10     2481.96     2468.64     65.53 o 
  -2  -4  10      781.98      812.77     46.78 o 
  -1  -4  10      886.38     1028.47     84.48 o 
   0  -4  10     1130.04     1106.39     44.18 o 
   1  -4  10      903.28      887.04     60.06 o 
   2  -4  10      463.02      498.53     47.27 o 
   3  -4  10     1137.68     1069.34     52.55 o 
   4  -4  10      130.61       63.46     84.74 o 
   5  -4  10      559.63      576.20     42.13 o 
   6  -4  10      157.95      122.17     64.96 o 
   7  -4  10      119.39       66.61     61.30 o 
   8  -4  10       52.98        3.83     59.14 o 
   9  -4  10      492.53      821.56    155.86 o 
  10  -4  10      163.36      107.53     43.21 o 
  11  -4  10      209.61      294.90     76.26 o 
  12  -4  10       29.61       34.34     66.62 o 
 -16  -3  10       41.75        2.35    107.88 o 
 -15  -3  10      206.35      156.70    123.28 o 
 -14  -3  10      229.76      438.76    187.12 o 
 -13  -3  10      185.93      266.38     67.71 o 
 -12  -3  10      402.09      375.32     68.41 o 
 -11  -3  10      751.80      736.62     89.29 o 
 -10  -3  10       25.94      -34.38     45.49 o 
  -9  -3  10      812.86      695.96     78.96 o 
  -8  -3  10      348.25      365.90     47.06 o 
  -7  -3  10      185.82       90.89     41.79 o 
  -6  -3  10      855.57      786.00     77.82 o 
  -5  -3  10      978.98      841.16     33.51 o 
  -4  -3  10      351.62      297.34     26.54 o 
  -3  -3  10      835.74      813.33     41.93 o 
  -2  -3  10      159.64      129.55     35.42 o 
  -1  -3  10      450.07      552.78     69.78 o 
   0  -3  10       12.19       19.54     28.73 o 
   1  -3  10      455.00      514.64     68.75 o 
   2  -3  10      272.70      233.99     41.20 o 
   3  -3  10      216.28      229.55     42.24 o 
   4  -3  10      758.54      639.22     81.96 o 
   5  -3  10      564.31      509.88     39.64 o 
   6  -3  10      162.08      158.79     65.55 o 
   7  -3  10       90.29      129.76     60.85 o 
   8  -3  10      123.92       82.81     61.23 o 
   9  -3  10       99.83      111.52    139.50 o 
  10  -3  10        7.97      -37.97     37.97 o 
  11  -3  10       45.57      111.36     81.30 o 
  12  -3  10       45.67       49.71     75.44 o 
 -16  -2  10      237.25      471.58    223.22 o 
 -15  -2  10       38.26      151.30    121.50 o 
 -14  -2  10      320.79       30.75    188.99 o 
 -13  -2  10       50.34       66.21     62.67 o 
 -12  -2  10      134.18      264.88     65.01 o 
 -11  -2  10      430.71      333.64     83.74 o 
 -10  -2  10      573.72      575.96     46.94 o 
  -9  -2  10      124.97      129.18     33.91 o 
  -8  -2  10      120.97      -53.26     53.26 o 
  -7  -2  10       43.94       30.40     37.41 o 
  -6  -2  10      131.90       36.26     61.75 o 
  -5  -2  10      248.51      242.93     26.10 o 
  -4  -2  10      124.94      113.93     20.57 o 
  -3  -2  10      153.13      126.82     33.21 o 
  -2  -2  10      161.64      163.31     33.49 o 
  -1  -2  10      863.89      889.16     72.17 o 
   0  -2  10     1739.57     1624.31     45.81 o 
   1  -2  10      843.51      680.87     64.87 o 
   2  -2  10      448.99      434.32     41.04 o 
   3  -2  10      140.99      124.75     38.32 o 
   4  -2  10       83.12       86.56     23.97 o 
   5  -2  10     1615.79     1547.05     49.86 o 
   6  -2  10       47.86       82.02     32.00 o 
   7  -2  10      326.35      442.61     64.65 o 
   8  -2  10       47.37       29.19     52.91 o 
   9  -2  10       42.52      135.45    159.45 o 
  10  -2  10      456.68      499.12     53.83 o 
  11  -2  10      152.95      129.73     80.36 o 
  12  -2  10       66.45       47.55     74.28 o 
  13  -2  10        7.63      -44.48     71.21 o 
 -16  -1  10      103.44       91.55    222.13 o 
 -15  -1  10       27.92      -45.20    114.30 o 
 -14  -1  10        5.94      -64.56    181.82 o 
 -13  -1  10       37.44       36.27     61.54 o 
 -12  -1  10       38.90      -13.45     58.44 o 
 -11  -1  10       18.95      -17.63     66.51 o 
 -10  -1  10      274.28      280.44     45.71 o 
  -9  -1  10       75.75       24.21    126.78 o 
  -8  -1  10       11.45       -4.21     46.29 o 
  -7  -1  10     1309.81     1286.56     47.33 o 
  -6  -1  10      629.32      567.53     30.68 o 
  -5  -1  10     2797.81     2753.38     57.48 o 
  -4  -1  10       67.72       54.32     18.26 o 
  -3  -1  10      921.30      872.89     37.50 o 
  -2  -1  10      524.39      472.15     32.96 o 
  -1  -1  10      105.43       95.95     53.34 o 
   0  -1  10       24.02       55.93     24.63 o 
   1  -1  10      106.34       72.70     53.56 o 
   2  -1  10      743.34      820.08     41.19 o 
   3  -1  10       37.96       63.67     35.31 o 
   4  -1  10      268.19      234.49     64.64 o 
   5  -1  10     1200.08     1241.95     41.82 o 
   6  -1  10      265.80      247.60     76.22 o 
   7  -1  10      237.28      293.08     57.56 o 
   8  -1  10       79.10       51.78     60.75 o 
   9  -1  10      233.81      160.69    148.78 o 
  10  -1  10       22.94       41.30     53.47 o 
  11  -1  10      180.85       85.40     80.72 o 
  12  -1  10       44.23        2.80     74.29 o 
  13  -1  10      315.40      406.38     77.75 o 
 -16   0  10      490.12      815.49    223.95 o 
 -15   0  10       18.84      -15.05     50.60 o 
 -14   0  10      105.37      301.37    182.56 o 
 -13   0  10       62.15       96.52     50.10 o 
 -12   0  10      246.77      257.41     54.56 o 
 -11   0  10       93.41      168.52     63.95 o 
 -10   0  10      685.77      569.52     47.66 o 
  -9   0  10      115.23      -82.23    125.41 o 
  -8   0  10      203.22      198.47     49.98 o 
  -7   0  10       19.13      132.42     46.76 o 
  -6   0  10     1254.38     1287.89     77.89 o 
  -5   0  10      179.46      179.30     26.24 o 
  -4   0  10      122.21      147.69     19.72 o 
  -3   0  10       79.89       62.75     29.11 o 
  -2   0  10      115.22      144.60     27.69 o 
  -1   0  10      160.53      190.47     50.07 o 
   0   0  10       57.90       57.81     24.74 o 
   1   0  10       21.68       18.64     17.27 o 
   2   0  10      119.31       75.41     32.43 o 
   3   0  10     4065.67     3950.30     76.71 o 
   4   0  10      144.09      120.19     57.38 o 
   5   0  10      211.38      221.90     28.22 o 
   6   0  10      229.29      298.14     71.64 o 
   7   0  10        3.24       -0.72     49.16 o 
   8   0  10      261.98      203.77     60.33 o 
   9   0  10      862.38      863.48    163.23 o 
  10   0  10      120.78      164.23     45.97 o 
  11   0  10       31.35       43.63     76.43 o 
  12   0  10        0.61      -71.14     74.51 o 
  13   0  10      234.14       93.17     74.22 o 
 -16   1  10      102.67      283.80    201.85 o 
 -15   1  10       26.46       68.68     43.98 o 
 -14   1  10        5.36       46.77    175.79 o 
 -13   1  10       37.40       94.01     52.17 o 
 -12   1  10       37.64        2.49     58.29 o 
 -11   1  10       18.60       68.06     67.03 o 
 -10   1  10      274.98      251.43     39.61 o 
  -9   1  10       71.55      207.68    129.45 o 
  -8   1  10       10.08       57.95     50.30 o 
  -7   1  10     1312.46     1327.09     64.51 o 
  -6   1  10      795.33      683.23     69.64 o 
  -5   1  10     2786.71     2712.53     55.76 o 
  -4   1  10       69.83       60.30     17.47 o 
  -3   1  10      910.33      952.12     37.87 o 
  -2   1  10      529.84      535.60     33.07 o 
  -1   1  10       57.40      108.11     18.36 o 
   0   1  10       24.03       30.87     23.14 o 
   1   1  10       45.59       56.18     18.01 o 
   2   1  10      745.91      720.73     37.40 o 
   3   1  10       37.56       50.03     31.23 o 
   4   1  10      263.57      169.43     57.68 o 
   5   1  10     1196.21     1157.86     51.09 o 
   6   1  10      167.57      188.15     32.28 o 
   7   1  10      236.23      246.12     63.07 o 
   8   1  10       80.43       57.26     60.67 o 
   9   1  10      233.14      249.08    157.91 o 
  10   1  10       23.59       40.06     52.69 o 
  11   1  10      180.98      127.03     77.51 o 
  12   1  10       43.92      -73.63     73.63 o 
  13   1  10      315.24      431.08     77.43 o 
 -16   2  10      238.45      353.19    210.00 o 
 -15   2  10       38.89      109.11     46.91 o 
 -14   2  10      320.31      651.45    189.10 o 
 -13   2  10       49.82      -19.83     52.73 o 
 -12   2  10      134.95      150.54     62.93 o 
 -11   2  10      429.84      471.24     67.62 o 
 -10   2  10      574.74      449.55     44.01 o 
  -9   2  10      450.32      535.95    143.50 o 
  -8   2  10      123.14      218.62     50.48 o 
  -7   2  10       50.74       81.96     49.11 o 
  -6   2  10      100.74       97.93     28.36 o 
  -5   2  10      254.27      243.75     23.90 o 
  -4   2  10      124.08      133.66     19.01 o 
  -3   2  10      153.22      157.55     28.94 o 
  -2   2  10      162.53      123.27     28.94 o 
  -1   2  10      660.71      638.53     29.79 o 
   0   2  10     1740.47     1762.41     43.89 o 
   1   2  10      843.06      769.57     59.47 o 
   2   2  10      453.76      459.47     36.50 o 
   3   2  10      141.58      104.87     32.02 o 
   4   2  10      194.20      216.56     51.44 o 
   5   2  10     1612.72     1711.60     57.19 o 
   6   2  10       47.93       41.83     29.73 o 
   7   2  10      326.57      273.15     64.21 o 
   8   2  10       48.05      -19.69     63.35 o 
   9   2  10       42.07       83.24    144.41 o 
  10   2  10      457.23      395.25     61.35 o 
  11   2  10      151.89      184.48     79.83 o 
  12   2  10       66.09      146.16     77.13 o 
  13   2  10        6.70      -73.28     75.50 o 
 -16   3  10       39.34       71.97     99.87 o 
 -15   3  10      207.50      301.23     51.05 o 
 -14   3  10      229.61      591.57    175.82 o 
 -13   3  10      186.99      186.26     55.73 o 
 -12   3  10      402.88      468.51     59.26 o 
 -11   3  10      751.70      889.10     71.86 o 
 -10   3  10       27.22       38.20     32.92 o 
  -9   3  10      820.16      880.21    141.17 o 
  -8   3  10      346.47      293.91     55.38 o 
  -7   3  10      188.77      184.69     52.52 o 
  -6   3  10      498.07      517.06     40.02 o 
  -5   3  10      975.77      904.76     48.15 o 
  -4   3  10      364.92      363.39     23.00 o 
  -3   3  10      831.32      821.26     38.02 o 
  -2   3  10      160.15      146.74     31.27 o 
  -1   3  10      114.54      137.08     19.08 o 
   0   3  10       12.20       36.25     24.15 o 
   1   3  10      356.34      334.50     23.90 o 
   2   3  10      273.73      355.09     37.05 o 
   3   3  10      215.12      237.92     36.14 o 
   4   3  10      744.99      887.38     64.09 o 
   5   3  10      569.27      602.77     43.98 o 
   6   3  10      152.03      124.37     31.93 o 
   7   3  10       92.31      177.03     62.57 o 
   8   3  10      122.85       93.11     66.01 o 
   9   3  10      100.60      -13.24     75.95 o 
  10   3  10        7.39       26.51     53.65 o 
  11   3  10       46.43      -80.10     80.10 o 
  12   3  10       45.83      -80.26     80.26 o 
 -15   4  10       77.89       27.49     43.90 o 
 -14   4  10       96.23       48.39    170.85 o 
 -13   4  10      170.40      205.74     65.22 o 
 -12   4  10      255.92      178.63     63.77 o 
 -11   4  10      213.62      311.30     71.70 o 
 -10   4  10      176.24      145.24     35.47 o 
  -9   4  10     1245.35     1131.50    138.25 o 
  -8   4  10       15.35      -29.80     56.18 o 
  -7   4  10      133.52       75.10     57.55 o 
  -6   4  10      108.85      119.37     32.62 o 
  -5   4  10      549.60      531.06     45.05 o 
  -4   4  10      337.79      364.46     24.62 o 
  -3   4  10     2483.79     2508.78     58.80 o 
  -2   4  10      771.07      773.46     39.63 o 
  -1   4  10      392.02      383.55     24.96 o 
   0   4  10     1129.54     1150.17     38.07 o 
   1   4  10      516.78      524.06     27.91 o 
   2   4  10      455.37      442.51     38.81 o 
   3   4  10     1137.04     1186.40     46.37 o 
   4   4  10       27.27       39.47     30.92 o 
   5   4  10      556.71      563.78     44.86 o 
   6   4  10       50.30       79.31     30.11 o 
   7   4  10      119.80       53.35     60.06 o 
   8   4  10       52.75      -57.08     65.15 o 
   9   4  10      496.59      435.30    144.63 o 
  10   4  10      164.25       65.01     59.41 o 
  11   4  10      211.47      191.21     86.54 o 
  12   4  10       29.84       64.12     81.89 o 
 -15   5  10        4.40        5.11     55.66 o 
 -14   5  10       55.83       13.09     43.84 o 
 -13   5  10      215.16      238.87     82.07 o 
 -12   5  10       46.98      -64.30     80.04 o 
 -11   5  10       30.72      -24.56     37.88 o 
 -10   5  10      151.93      111.15     45.46 o 
  -9   5  10       39.85      -19.66     39.05 o 
  -8   5  10      168.91      117.51     74.99 o 
  -7   5  10       86.24      174.75     76.74 o 
  -6   5  10      155.41      199.42     45.80 o 
  -5   5  10     1006.79     1029.57     77.46 o 
  -4   5  10       73.85      100.79     42.20 o 
  -3   5  10      699.74      779.05     49.42 o 
  -2   5  10      341.25      308.41     47.49 o 
  -1   5  10       66.85       87.26     22.13 o 
   0   5  10       10.04      -28.52     28.52 o 
   1   5  10       54.38       49.22     21.29 o 
   2   5  10       79.97       63.81     38.84 o 
   3   5  10      292.11      292.96     40.04 o 
   4   5  10      259.64      298.84     39.06 o 
   5   5  10       34.44       88.54     39.48 o 
   6   5  10      385.92      139.20    121.55 o 
   7   5  10      505.87      571.56     69.17 o 
   8   5  10       35.21       70.03     68.92 o 
   9   5  10       33.01       37.46     50.88 o 
  10   5  10      149.87       56.93     58.57 o 
  11   5  10      124.07       31.30     86.19 o 
 -14   6  10       32.87       -0.74     48.55 o 
 -13   6  10      108.34       71.78     90.80 o 
 -12   6  10       16.73       -6.72     89.27 o 
 -11   6  10       37.52       24.64     44.41 o 
 -10   6  10      204.87      173.12     50.25 o 
  -9   6  10      148.17      142.00     48.08 o 
  -8   6  10      222.13      119.36     87.13 o 
  -7   6  10      335.51      369.07     82.87 o 
  -6   6  10       21.97       -9.70     41.71 o 
  -5   6  10      791.43      741.21     71.12 o 
  -4   6  10       41.21       17.66     42.53 o 
  -3   6  10      164.37      164.66     47.59 o 
  -2   6  10      149.57      252.57     50.76 o 
  -1   6  10       18.19        2.26     26.42 o 
   0   6  10      545.02      617.62     44.93 o 
   1   6  10      311.51      342.78     35.57 o 
   2   6  10       73.60       78.48     50.14 o 
   3   6  10      472.81      617.20     56.59 o 
   4   6  10      151.72      146.11     48.16 o 
   5   6  10      248.96      308.86     67.39 o 
   6   6  10       13.24        7.92     45.49 o 
   7   6  10      241.77      167.11     88.39 o 
   8   6  10       48.92       99.37     86.14 o 
   9   6  10       94.28       90.78     56.90 o 
  10   6  10      102.54      142.98     78.72 o 
  11   6  10       52.61      121.43    108.43 o 
 -13   7  10      116.77      -38.02     94.00 o 
 -12   7  10      129.86      184.30     98.39 o 
 -11   7  10       88.65       37.99     47.10 o 
 -10   7  10       68.35       15.40     47.33 o 
  -9   7  10       14.30       -1.98     43.39 o 
  -8   7  10      186.27      131.36     81.06 o 
  -7   7  10      120.53      117.88     87.05 o 
  -6   7  10       87.31       32.83     47.74 o 
  -5   7  10      346.33      285.53     56.68 o 
  -4   7  10      488.26      435.50     62.48 o 
  -3   7  10      224.77      210.32     50.05 o 
  -2   7  10       55.08       41.48     48.79 o 
  -1   7  10      468.62      448.39     38.69 o 
   0   7  10        7.53      -11.95     40.24 o 
   1   7  10      704.12      690.73     45.08 o 
   2   7  10       32.16      -53.79     54.49 o 
   3   7  10      305.53      335.36     57.19 o 
   4   7  10       88.09       77.66     48.44 o 
   5   7  10      252.45      220.51     68.30 o 
   6   7  10      162.91      229.01     57.85 o 
   7   7  10       89.78      -32.42     91.50 o 
   8   7  10       17.42      181.22     95.79 o 
   9   7  10      223.66      199.57    113.76 o 
  10   7  10       48.79      -13.37     84.94 o 
 -12   8  10       79.15     -106.93    106.93 o 
 -11   8  10       54.10      -11.86     48.83 o 
 -10   8  10      330.93      287.51     63.44 o 
  -9   8  10       44.11       -8.97     48.12 o 
  -8   8  10      354.70      314.64     85.57 o 
  -7   8  10       53.06       64.58     95.35 o 
  -6   8  10       38.46       10.06     47.05 o 
  -5   8  10      262.16      236.85     56.51 o 
  -4   8  10      145.35      136.73     49.66 o 
  -3   8  10      560.15      523.22     80.18 o 
  -2   8  10       91.26       45.58     50.02 o 
  -1   8  10       16.26       32.49     28.67 o 
   0   8  10       35.59      -27.37     36.56 o 
   1   8  10       44.66       51.56     30.00 o 
   2   8  10      411.83      401.13     61.35 o 
   4   8  10       72.59       52.10     49.20 o 
   5   8  10      424.65      461.90     76.90 o 
   6   8  10        2.21        4.18     53.60 o 
   7   8  10      183.85      103.64     96.19 o 
   8   8  10       14.34       98.19    102.05 o 
   9   8  10       56.12       59.53     65.04 o 
 -11   9  10       11.89       37.73     56.49 o 
 -10   9  10       77.44       68.35     58.77 o 
  -9   9  10      119.60      123.86     58.26 o 
  -8   9  10       24.06       16.63     84.46 o 
  -7   9  10      417.00      421.98     88.49 o 
  -6   9  10        8.63      -42.64     42.64 o 
  -5   9  10       15.68       13.63     48.36 o 
  -4   9  10       47.21      -11.46     45.36 o 
  -3   9  10      440.19      369.31     79.84 o 
  -2   9  10        8.63      -10.64     49.96 o 
  -1   9  10       56.10       30.77     31.11 o 
   0   9  10        8.16      -16.06     33.40 o 
   1   9  10       77.63       71.27     32.88 o 
   2   9  10       23.24      -21.09     51.93 o 
   3   9  10       37.29      126.76     79.08 o 
   4   9  10        8.21       21.58     49.25 o 
   5   9  10       54.19       73.66     72.17 o 
   6   9  10       78.31       35.83     58.89 o 
   7   9  10       63.78      204.74    103.96 o 
  -9  10  10      223.87      223.60     69.11 o 
  -8  10  10      257.48      149.28     89.38 o 
  -7  10  10       21.84        5.66     96.55 o 
  -6  10  10       39.22        8.08     51.15 o 
  -5  10  10       81.96       77.55     55.09 o 
  -4  10  10       57.47       96.57     54.34 o 
  -3  10  10      703.76      721.70     92.12 o 
  -2  10  10      104.64       77.75     78.52 o 
  -1  10  10      244.12      227.19     38.19 o 
   0  10  10      118.10      132.79     38.08 o 
   1  10  10       37.17       49.03     35.01 o 
   2  10  10       28.42       37.20     79.66 o 
   3  10  10      542.71      543.67     93.15 o 
   4  10  10       55.29      -15.46     51.24 o 
   5  10  10       27.61       -1.56     74.91 o 
  -6  11  10       13.60      -51.85     51.85 o 
  -5  11  10       62.09       -2.06     54.25 o 
  -4  11  10       42.64      -35.36     52.95 o 
  -3  11  10       38.22       12.54     80.16 o 
  -2  11  10       69.19       35.58     79.38 o 
  -1  11  10       91.03       43.72     53.40 o 
   0  11  10        4.16      -18.74     36.78 o 
   1  11  10       81.27       68.72     37.81 o 
   2  11  10       71.86      -38.24     83.02 o 
   3  11  10      123.26      -38.01     86.29 o 
  -4 -11  11       21.46       -1.80    108.80 o 
  -3 -11  11      121.16       72.51     72.74 o 
  -2 -11  11       71.60      114.26     71.25 o 
  -1 -11  11       11.82        5.19     48.57 o 
   0 -11  11        0.07       12.52     43.03 o 
  -8 -10  11        8.35       74.88    100.65 o 
  -7 -10  11       37.83      112.87     62.34 o 
  -6 -10  11        9.57      179.88    130.40 o 
  -5 -10  11        7.20       -1.20     39.55 o 
  -4 -10  11      150.65      218.04    106.23 o 
  -3 -10  11      544.42      710.48     63.87 o 
  -2 -10  11       29.49       84.36     58.45 o 
  -1 -10  11       65.88       38.88    123.62 o 
   0 -10  11       27.82       62.63     34.87 o 
   1 -10  11       65.59       66.31     69.80 o 
   2 -10  11       19.16       10.37     53.96 o 
   3 -10  11      154.00      107.24     54.52 o 
   4 -10  11       33.63       78.16    136.90 o 
 -10  -9  11       29.09       46.21     40.86 o 
  -9  -9  11       13.35       12.29    100.00 o 
  -8  -9  11       16.90      115.84     59.93 o 
  -7  -9  11      775.97      825.62     65.67 o 
  -6  -9  11       83.57      130.30    126.75 o 
  -5  -9  11      123.26      146.06     41.13 o 
  -4  -9  11      237.24      184.10     96.15 o 
  -3  -9  11       36.53       27.21     52.48 o 
  -2  -9  11       23.09      -51.55     51.55 o 
  -1  -9  11       58.69       63.85    111.72 o 
   0  -9  11        0.42        2.75     32.30 o 
   1  -9  11       59.60      142.80     61.70 o 
   2  -9  11       12.54      -55.69     55.69 o 
   3  -9  11      367.69      399.57     51.27 o 
   4  -9  11       93.61      152.66     74.99 o 
   5  -9  11       61.82      -26.72     44.30 o 
   6  -9  11      111.10      -50.06     93.39 o 
 -11  -8  11      313.05      539.78    114.22 o 
 -10  -8  11      147.59      146.11     44.65 o 
  -9  -8  11      126.09      237.42     97.48 o 
  -8  -8  11       73.67       70.74     55.12 o 
  -7  -8  11      312.76      291.82     58.32 o 
  -6  -8  11       25.12      170.93    113.78 o 
  -5  -8  11       97.77      103.50     33.65 o 
  -4  -8  11      443.60      624.30     98.73 o 
  -3  -8  11       11.81       49.20     49.37 o 
  -2  -8  11      404.91      336.00     45.38 o 
  -1  -8  11      378.82      517.87    100.97 o 
   0  -8  11      255.91      228.51     34.14 o 
   1  -8  11      382.83      379.19    107.19 o 
   2  -8  11      263.57      293.83     56.67 o 
   3  -8  11       17.78        7.12     53.12 o 
   4  -8  11       72.13       -4.42    137.11 o 
   5  -8  11      426.17      381.92     47.61 o 
   6  -8  11       15.33      -39.68    105.42 o 
   7  -8  11       43.19      -74.42     74.42 o 
   8  -8  11      138.92       92.22     77.94 o 
 -13  -7  11       40.59       38.82     52.54 o 
 -12  -7  11       49.89      388.85     95.76 o 
 -11  -7  11      171.03      407.07    104.53 o 
 -10  -7  11       17.50       75.70     39.20 o 
  -9  -7  11        3.39       15.01     32.49 o 
  -8  -7  11       52.03      130.74     53.83 o 
  -7  -7  11      142.07      160.16     54.84 o 
  -6  -7  11      147.16      177.06    101.70 o 
  -5  -7  11      235.55      218.13     31.18 o 
  -4  -7  11      204.93      313.66     87.78 o 
  -3  -7  11      304.80      307.08     44.55 o 
  -2  -7  11       31.41       46.78     42.50 o 
  -1  -7  11      631.03      624.64    103.01 o 
   0  -7  11        1.74      -37.75     37.75 o 
   1  -7  11      618.14      505.05     98.35 o 
   2  -7  11      102.94      123.72     51.32 o 
   3  -7  11      234.57      324.24     52.35 o 
   4  -7  11      224.44      162.08     85.05 o 
   5  -7  11      175.53      252.62     42.93 o 
   6  -7  11      185.12      164.34     78.88 o 
   7  -7  11        5.70      -70.53     70.53 o 
   8  -7  11       82.81      164.67     72.22 o 
   9  -7  11       30.19      122.21    170.06 o 
 -13  -6  11       70.70      123.15     85.15 o 
 -12  -6  11      238.78      180.44     84.83 o 
 -11  -6  11      309.69      361.67     94.65 o 
 -10  -6  11       90.12       55.09     38.73 o 
  -9  -6  11      688.79      823.43    156.59 o 
  -8  -6  11       52.30      -12.40     51.54 o 
  -7  -6  11      450.42      568.76     54.09 o 
  -6  -6  11       44.75       64.76     93.42 o 
  -5  -6  11      235.80      245.91     30.12 o 
  -4  -6  11      353.29      220.53     94.15 o 
  -3  -6  11      469.89      485.05     42.99 o 
  -2  -6  11       76.97      110.30     48.42 o 
  -1  -6  11      812.21      728.90     96.88 o 
   0  -6  11       66.37       98.80     38.68 o 
   1  -6  11      792.83      838.48     99.56 o 
   2  -6  11      118.41      102.48     49.16 o 
   3  -6  11      969.44      969.45     56.21 o 
   4  -6  11       31.24     -123.28    129.88 o 
   5  -6  11      455.84      483.44     44.28 o 
   6  -6  11      145.45      158.45     76.59 o 
   7  -6  11      490.63      501.42     74.56 o 
   8  -6  11      242.86       82.90     67.82 o 
   9  -6  11      256.46      161.89     88.02 o 
  10  -6  11       27.13       40.38     52.92 o 
 -14  -5  11      237.05      282.32    209.72 o 
 -13  -5  11      173.08      294.20     78.27 o 
 -12  -5  11      295.35      212.43     80.90 o 
 -11  -5  11      140.12       52.03    100.47 o 
 -10  -5  11      355.00      281.71     54.39 o 
  -9  -5  11      135.22      174.13     79.28 o 
  -8  -5  11       81.91       33.52     48.22 o 
  -7  -5  11      233.28      210.71     48.89 o 
  -6  -5  11      225.27      298.33     92.31 o 
  -5  -5  11       51.24       42.17     25.18 o 
  -4  -5  11      441.54      429.40     29.95 o 
  -3  -5  11      296.88      313.82     46.36 o 
  -2  -5  11       80.49       77.46     43.94 o 
  -1  -5  11       61.35       71.27     56.71 o 
   0  -5  11        9.30      -35.39     35.39 o 
   1  -5  11       66.00       44.89     56.06 o 
   2  -5  11      208.57      221.77     46.68 o 
   3  -5  11       74.03       89.03     45.80 o 
   4  -5  11      279.71      211.25     75.68 o 
   5  -5  11      217.66      230.26     42.45 o 
   6  -5  11      221.34      243.66     58.12 o 
   7  -5  11      103.26      160.46     69.24 o 
   8  -5  11       22.66      -38.13     66.09 o 
   9  -5  11        7.62      128.09    157.06 o 
  10  -5  11      156.44      137.58     49.36 o 
  11  -5  11      224.73      185.99    106.57 o 
 -15  -4  11      146.66      477.57    138.23 o 
 -14  -4  11       66.23      214.88    206.82 o 
 -13  -4  11        8.46      -71.12     71.12 o 
 -12  -4  11       50.12       59.22     74.07 o 
 -11  -4  11      118.69      207.68     80.46 o 
 -10  -4  11      108.30       74.48     43.85 o 
  -9  -4  11      466.61      725.03    151.60 o 
  -8  -4  11      102.12      -26.59     45.50 o 
  -7  -4  11      536.43      568.97     51.66 o 
  -6  -4  11      341.66      450.67     83.27 o 
  -5  -4  11      296.77      262.75     27.51 o 
  -4  -4  11      336.27      366.70     82.67 o 
  -3  -4  11     1134.94     1120.93     53.27 o 
  -2  -4  11      440.70      410.67     44.76 o 
  -1  -4  11      180.60      137.49     52.26 o 
   0  -4  11      208.32      226.77     36.96 o 
   1  -4  11      174.61      198.70     74.68 o 
   2  -4  11      383.26      353.81     48.56 o 
   3  -4  11     2249.19     2260.89     67.34 o 
   4  -4  11      102.77      252.55     71.24 o 
   5  -4  11       81.01      123.18     36.73 o 
   6  -4  11       94.58      106.87     67.35 o 
   7  -4  11       35.66      -58.88     64.11 o 
   8  -4  11        6.84      -61.73     63.25 o 
   9  -4  11      431.50      564.37    162.46 o 
  10  -4  11       10.57       27.92     43.40 o 
  11  -4  11       42.90      141.08     86.89 o 
 -15  -3  11      832.87      941.64    144.15 o 
 -14  -3  11       34.39       42.37    195.19 o 
 -13  -3  11      124.04      214.14     66.72 o 
 -12  -3  11       75.20      107.92     68.36 o 
 -11  -3  11       84.82       34.33     86.06 o 
 -10  -3  11       28.24       83.06     38.49 o 
  -9  -3  11      202.70      185.32     38.46 o 
  -8  -3  11       37.17      -53.08     53.08 o 
  -7  -3  11       62.33       63.66     45.81 o 
  -6  -3  11      235.27      112.89     77.12 o 
  -5  -3  11      611.38      609.99     37.83 o 
  -4  -3  11      703.06      715.88     37.88 o 
  -3  -3  11      219.77      219.23     40.05 o 
  -2  -3  11      275.58      240.03     39.39 o 
  -1  -3  11      364.27      481.94     74.40 o 
   0  -3  11        1.36       25.26     32.36 o 
   1  -3  11      358.08      400.05     71.25 o 
   2  -3  11      136.36      118.52     42.97 o 
   3  -3  11      226.66      176.41     43.31 o 
   4  -3  11      538.74      483.13    128.72 o 
   5  -3  11      278.38      281.47     39.73 o 
   6  -3  11      305.32      322.24     68.99 o 
   7  -3  11      168.46      267.21     66.67 o 
   8  -3  11       60.19       58.46     64.13 o 
   9  -3  11      102.63      140.96    152.22 o 
  10  -3  11       94.94       66.07     43.92 o 
  11  -3  11       38.28      -65.58     75.93 o 
  12  -3  11       17.04      346.63    157.22 o 
 -15  -2  11       63.44        8.48    120.95 o 
 -14  -2  11       81.49      129.32    194.82 o 
 -13  -2  11      119.76      214.56     68.40 o 
 -12  -2  11      146.08       44.09     67.76 o 
 -11  -2  11      347.86      245.72     85.01 o 
 -10  -2  11       87.70       70.67     37.31 o 
  -9  -2  11      190.73      146.88     36.83 o 
  -8  -2  11       22.02       -6.85     55.55 o 
  -7  -2  11      101.04       87.23     34.78 o 
  -6  -2  11      327.20      349.20     76.75 o 
  -5  -2  11      836.11      836.01     39.35 o 
  -4  -2  11      178.29      160.85     23.49 o 
  -3  -2  11      136.77      123.91     36.95 o 
  -2  -2  11      463.46      511.77     40.71 o 
  -1  -2  11      901.20      798.51     78.98 o 
   0  -2  11      226.53      220.58     30.86 o 
   1  -2  11      898.83      997.60     56.66 o 
   2  -2  11      754.91      829.04     47.93 o 
   3  -2  11     1223.39     1299.16     52.85 o 
   4  -2  11      225.69      289.73     63.18 o 
   5  -2  11     1288.16     1330.54     48.93 o 
   6  -2  11      325.97      375.91    125.70 o 
   7  -2  11       56.12       26.09     60.70 o 
   8  -2  11       41.15      -61.60     61.60 o 
   9  -2  11      238.82      520.08    153.09 o 
  10  -2  11        3.04       27.25     42.70 o 
  11  -2  11       99.88      492.49    183.19 o 
  12  -2  11       43.79      -69.15     69.15 o 
 -16  -1  11       22.48       35.66    109.01 o 
 -15  -1  11       78.38      218.97     59.90 o 
 -14  -1  11      158.03      435.90    193.89 o 
 -13  -1  11      125.42      190.66     63.31 o 
 -12  -1  11       48.68       75.20     62.90 o 
 -11  -1  11      208.37      242.40     79.94 o 
 -10  -1  11      260.36      209.77     45.61 o 
  -9  -1  11      149.45       99.06     32.41 o 
  -8  -1  11      230.77      280.10     54.83 o 
  -7  -1  11      479.76      435.35     53.56 o 
  -6  -1  11      863.83      814.78     77.87 o 
  -5  -1  11     1602.27     1568.74     45.20 o 
  -4  -1  11      326.13      337.23     25.43 o 
  -3  -1  11       37.38      -12.84     33.41 o 
  -2  -1  11      738.56      777.20     39.26 o 
  -1  -1  11      265.19      343.49     64.70 o 
   0  -1  11        0.48      -27.89     27.89 o 
   1  -1  11      269.15      273.23     45.64 o 
   2  -1  11      424.19      372.75     41.35 o 
   3  -1  11       94.12       71.80     39.81 o 
   4  -1  11      141.14      183.73     66.96 o 
   5  -1  11      558.30      539.18     38.96 o 
   6  -1  11      303.52      273.92     82.24 o 
   7  -1  11       86.01      107.49     60.17 o 
   8  -1  11       49.44       10.59     64.17 o 
   9  -1  11       34.19       35.03    105.29 o 
  10  -1  11       36.59       87.47     50.44 o 
  11  -1  11        3.43      -31.58     84.32 o 
  12  -1  11       82.88       54.43     79.12 o 
 -16   0  11       46.23     -206.22    206.22 o 
 -15   0  11       61.82      189.86     56.54 o 
 -14   0  11       95.90        4.97    187.62 o 
 -13   0  11        3.09       96.47     52.37 o 
 -12   0  11       15.92      -31.43     58.32 o 
 -11   0  11       28.99        4.80     65.13 o 
 -10   0  11     1335.67     1304.78     59.28 o 
  -9   0  11     1109.48     1210.52    150.65 o 
  -8   0  11      151.73      117.99     50.38 o 
  -7   0  11     4231.62     4129.19    111.94 o 
  -6   0  11      988.46     1019.53     80.09 o 
  -5   0  11      414.42      409.52     30.32 o 
  -4   0  11        5.77      -11.27     18.23 o 
  -3   0  11     4047.72     3855.16     75.62 o 
  -2   0  11      113.92       93.15     31.64 o 
  -1   0  11     1343.14     1290.96     77.63 o 
   0   0  11      987.72      940.68     37.10 o 
   1   0  11      960.79     1030.43     39.02 o 
   2   0  11      126.72      118.99     36.81 o 
   3   0  11     1345.37     1384.99     50.35 o 
   4   0  11      104.14      189.44     65.25 o 
   5   0  11        7.67        8.10     40.94 o 
   6   0  11       64.13       22.55     63.01 o 
   7   0  11       13.11       14.06     57.10 o 
   8   0  11      448.48      489.55     60.11 o 
   9   0  11     1752.07     1941.65    125.49 o 
  10   0  11      283.35      294.90     60.39 o 
  11   0  11        2.83      -52.43     82.71 o 
  12   0  11      177.68      168.82     81.81 o 
 -16   1  11       23.83      -32.91     97.96 o 
 -15   1  11       79.03       95.22     46.93 o 
 -14   1  11      158.92      231.37    182.84 o 
 -13   1  11      125.99       81.19     53.35 o 
 -12   1  11       48.13        9.38     61.16 o 
 -11   1  11      205.51      288.30     81.92 o 
 -10   1  11      260.59      215.71     38.59 o 
  -9   1  11      229.44      353.24    133.57 o 
  -8   1  11      228.30      169.65     52.46 o 
  -7   1  11      481.90      481.46     55.73 o 
  -6   1  11      857.44      919.95     79.33 o 
  -5   1  11     1613.82     1620.53     44.23 o 
  -4   1  11      321.89      287.60     23.93 o 
  -3   1  11       37.74        1.16     32.31 o 
  -2   1  11      736.19      728.93     38.09 o 
  -1   1  11       81.53      102.31     20.12 o 
   0   1  11        0.48       23.81     25.80 o 
   1   1  11      190.25      165.19     21.81 o 
   2   1  11      423.22      396.83     38.79 o 
   3   1  11       94.05       56.63     35.36 o 
   4   1  11      144.69      180.86     60.76 o 
   5   1  11      560.79      609.35     46.29 o 
   6   1  11      308.75      450.85    131.60 o 
   7   1  11       86.82      175.08     61.30 o 
   8   1  11       50.83       92.34     55.22 o 
   9   1  11       33.56      155.96    152.23 o 
  10   1  11       37.10      -12.28     54.44 o 
  11   1  11        4.13      -73.88     80.28 o 
  12   1  11       82.63       33.33     80.90 o 
 -15   2  11       64.16      115.58     47.04 o 
 -14   2  11       81.20      169.89    179.83 o 
 -13   2  11      119.05      135.97     56.22 o 
 -12   2  11      145.55       58.98     62.71 o 
 -11   2  11      342.53      255.47     73.23 o 
 -10   2  11       86.95       94.93     37.15 o 
  -9   2  11      240.97      225.93    147.11 o 
  -8   2  11       20.04      -11.85     61.86 o 
  -7   2  11      105.17       79.07     52.26 o 
  -6   2  11      158.28      147.43     32.19 o 
  -5   2  11      835.25      825.32     49.66 o 
  -4   2  11      178.11      196.52     22.24 o 
  -3   2  11      136.16      161.85     33.46 o 
  -2   2  11      458.07      493.03     36.30 o 
  -1   2  11      898.93     1051.22     76.99 o 
   0   2  11      226.49      216.86     27.92 o 
   1   2  11      901.23      989.82     69.48 o 
   2   2  11      753.92      787.61     42.70 o 
   3   2  11     1219.36     1274.41     47.99 o 
   4   2  11      223.10      237.31     60.99 o 
   5   2  11     1287.43     1399.57     55.16 o 
   6   2  11      134.85      152.91     34.70 o 
   7   2  11       55.61      -40.82     56.66 o 
   8   2  11       43.18       47.64     67.95 o 
   9   2  11      239.46      106.87    155.37 o 
  10   2  11        2.81      -56.92     56.92 o 
  11   2  11      100.02      118.70     82.24 o 
  12   2  11       42.65       73.03     80.90 o 
 -15   3  11      832.29      898.22     64.81 o 
 -14   3  11       33.42       29.43    184.84 o 
 -13   3  11      124.89      168.97     57.42 o 
 -12   3  11       76.24       31.46     63.29 o 
 -11   3  11       83.41       72.99     71.89 o 
 -10   3  11       28.38       10.00     33.65 o 
  -9   3  11      493.61      866.64    141.12 o 
  -8   3  11       36.50       48.67     54.11 o 
  -7   3  11       63.23      109.76     52.54 o 
  -6   3  11      124.24      106.11     30.62 o 
  -5   3  11      618.39      601.68     44.21 o 
  -4   3  11      690.71      653.15     30.53 o 
  -3   3  11      221.09      206.88     34.29 o 
  -2   3  11      274.37      332.24     36.43 o 
  -1   3  11      292.55      295.05     24.53 o 
   0   3  11        1.36      -16.66     26.59 o 
   1   3  11       84.49       86.29     21.39 o 
   2   3  11      139.40      144.87     38.25 o 
   3   3  11      227.34      147.24     36.92 o 
   4   3  11      287.88      306.84     39.42 o 
   5   3  11      274.00      301.83     42.25 o 
   6   3  11      308.18      287.89     70.30 o 
   7   3  11      168.02      202.27     59.91 o 
   8   3  11       59.36       51.51     68.64 o 
   9   3  11      101.36       34.21     81.52 o 
  10   3  11       95.72       26.82     60.96 o 
  11   3  11       37.64     -102.61    103.36 o 
  12   3  11       10.85      111.72     53.39 o 
 -15   4  11      146.77       36.47     44.13 o 
 -14   4  11       67.84      350.89    172.64 o 
 -13   4  11        8.73       68.60     66.18 o 
 -12   4  11       49.31       95.99     67.55 o 
 -11   4  11      122.65      151.99     73.82 o 
 -10   4  11      110.57      132.37     36.81 o 
  -9   4  11      475.44      628.71    132.58 o 
  -8   4  11      103.00       97.88     59.32 o 
  -7   4  11      534.98      614.17     59.73 o 
  -6   4  11      342.40      367.66    112.11 o 
  -5   4  11      294.89      305.43     42.63 o 
  -4   4  11       77.29      124.33     31.43 o 
  -3   4  11     1135.70     1155.48     45.15 o 
  -2   4  11      447.96      400.89     38.23 o 
  -1   4  11      114.47      111.19     22.37 o 
   0   4  11      208.22      178.15     28.68 o 
   1   4  11       64.97       69.81     21.35 o 
   2   4  11      379.35      395.86     40.31 o 
   3   4  11     2249.65     2335.37     60.73 o 
   4   4  11       35.31       42.58     33.09 o 
   5   4  11       80.23       20.45     44.81 o 
   6   4  11       62.25       46.10     36.38 o 
   7   4  11       37.69       92.27     59.75 o 
   8   4  11        7.49      -65.57     65.57 o 
   9   4  11      428.51      416.19    153.41 o 
  10   4  11       10.35      -28.53     63.72 o 
  11   4  11       42.27       70.93     89.22 o 
 -14   5  11      167.56       84.41     49.70 o 
 -13   5  11      172.83      132.92     86.09 o 
 -12   5  11      295.26      272.77     85.42 o 
 -11   5  11       84.54       50.76     43.61 o 
 -10   5  11      355.19      269.84     52.38 o 
  -9   5  11       56.88       22.83     40.62 o 
  -8   5  11       78.38      101.72     73.66 o 
  -7   5  11      234.99      159.96     76.13 o 
  -6   5  11       86.97       72.27     42.98 o 
  -5   5  11       49.20       63.70     54.25 o 
  -4   5  11      429.00      457.60     55.35 o 
  -3   5  11      299.83      332.01     43.96 o 
  -2   5  11       82.26      -34.31     41.64 o 
  -1   5  11       37.77       -1.28     24.22 o 
   0   5  11        9.30        5.55     33.18 o 
   1   5  11       29.69       35.41     25.40 o 
   2   5  11      209.75      200.60     45.00 o 
   3   5  11       77.53       20.48     37.97 o 
   4   5  11      170.24      170.84     36.68 o 
   5   5  11      214.35      228.85     49.06 o 
   6   5  11      116.02      184.59     34.59 o 
   7   5  11      100.31      170.90     62.37 o 
   8   5  11       22.08      -69.16     69.16 o 
   9   5  11        7.98     -142.83    142.83 o 
  10   5  11      155.85       17.63     66.35 o 
  11   5  11      227.83       -6.72    111.34 o 
 -14   6  11        6.11       -9.19     47.51 o 
 -12   6  11      238.79      201.57     96.19 o 
 -11   6  11       84.05      123.08     50.68 o 
 -10   6  11       92.25       76.66     47.20 o 
  -9   6  11      432.19      350.18     58.47 o 
  -8   6  11       49.50       36.06     76.37 o 
  -7   6  11      448.40      480.64     86.46 o 
  -6   6  11       25.55      -22.07     41.03 o 
  -5   6  11      235.59      219.76     52.49 o 
  -4   6  11      239.67      214.59     52.13 o 
  -3   6  11      468.68      368.19     86.09 o 
  -2   6  11       71.27       29.35     47.96 o 
  -1   6  11      548.19      525.64     38.12 o 
   0   6  11       66.35        3.75     37.27 o 
   1   6  11      277.64      273.84     34.04 o 
   2   6  11      116.56      133.07     50.33 o 
   3   6  11      972.41     1048.92     59.96 o 
   4   6  11        3.06      -23.91     42.70 o 
   5   6  11      456.34      433.55     67.22 o 
   6   6  11       59.90      -11.48     45.90 o 
   7   6  11      492.08      386.76     91.25 o 
   8   6  11      241.65      264.76     92.27 o 
   9   6  11      141.42      119.26     58.23 o 
  10   6  11       27.08      -17.72     73.96 o 
 -12   7  11       53.02       62.25     98.84 o 
 -11   7  11       98.13       -3.38     48.86 o 
 -10   7  11       17.06      -48.10     48.10 o 
  -9   7  11        2.38      -16.16     45.41 o 
  -8   7  11       52.26        6.66     78.71 o 
  -7   7  11      140.57       37.37     89.31 o 
  -6   7  11       30.84      102.28     50.47 o 
  -5   7  11      237.99      386.83     74.08 o 
  -4   7  11       56.12       34.19     47.80 o 
  -3   7  11      302.44      454.92     94.47 o 
  -2   7  11       29.62      -49.01     49.01 o 
  -1   7  11      463.32      426.58     39.03 o 
   0   7  11        1.73       29.29     40.54 o 
   1   7  11      175.04      200.68     34.57 o 
   2   7  11      101.45       69.97     54.81 o 
   3   7  11      233.38      276.17     81.21 o 
   4   7  11      135.06      164.58     51.78 o 
   5   7  11      175.70      143.55     69.28 o 
   6   7  11      185.52      122.81    103.27 o 
   7   7  11        4.87       42.47     88.74 o 
   8   7  11       82.22       60.23     97.24 o 
   9   7  11       29.86       20.67    112.98 o 
 -11   8  11      127.96       35.01     53.25 o 
 -10   8  11      148.31       65.34     55.30 o 
  -9   8  11       30.32      -18.62     49.69 o 
  -8   8  11       72.74      -63.61     84.71 o 
  -7   8  11      313.08      263.98     92.53 o 
  -6   8  11       18.75      -27.05     49.77 o 
  -5   8  11      101.12       60.56     71.73 o 
  -4   8  11      208.11      229.55     59.15 o 
  -3   8  11       12.60       17.10     89.38 o 
  -2   8  11      404.99      502.79     58.48 o 
  -1   8  11      136.54      157.17     34.59 o 
   0   8  11      256.03      251.13     46.31 o 
   1   8  11      260.69      259.33     39.01 o 
   2   8  11      259.93      270.43     60.51 o 
   3   8  11       17.85       20.47     79.36 o 
   4   8  11       55.30       81.68     52.08 o 
   5   8  11      426.26      420.17     77.70 o 
   6   8  11       15.63     -105.85    105.85 o 
   7   8  11       42.70      147.38    101.54 o 
   8   8  11      137.70       42.95    103.71 o 
 -10   9  11       29.15      -27.98     54.79 o 
  -9   9  11        4.64       -6.53     55.89 o 
  -8   9  11       17.19      -85.54     85.54 o 
  -7   9  11      772.10      809.05    111.23 o 
  -6   9  11       54.90      -17.78     51.73 o 
  -5   9  11      123.09      142.21     60.12 o 
  -4   9  11      125.40      149.66     59.12 o 
  -3   9  11       35.40       12.28     93.93 o 
  -2   9  11       23.63      -72.33     72.33 o 
  -1   9  11       23.80       35.80     33.41 o 
   0   9  11        0.42      -24.61     37.46 o 
   1   9  11       36.83       30.51     34.17 o 
   2   9  11       12.52       30.60     79.95 o 
   3   9  11      368.48      275.45     87.24 o 
   4   9  11       92.03       67.06    108.45 o 
   5   9  11       61.36       49.77     74.05 o 
   6   9  11      111.41       93.91    111.95 o 
  -8  10  11        8.28       -5.23     94.83 o 
  -7  10  11       38.62      135.10    107.26 o 
  -6  10  11        5.40      -13.07     58.31 o 
  -5  10  11        7.11       56.23     58.70 o 
  -4  10  11       52.10       52.57     52.95 o 
  -3  10  11      543.37      609.45     91.40 o 
  -2  10  11       29.65      -34.65     76.92 o 
  -1  10  11       59.43       31.86     32.93 o 
   0  10  11       27.84       27.45     36.47 o 
   1  10  11        9.93      -15.80     35.17 o 
   2  10  11       18.30       34.92     80.88 o 
   3  10  11      155.10        8.04     82.45 o 
   4  10  11       28.56      -24.00     54.15 o 
  -4  11  11       13.69      -50.47     50.47 o 
  -3  11  11      120.38      -79.25     79.25 o 
  -2  11  11       72.00      -79.67     79.67 o 
  -1  11  11       11.71       23.27     54.84 o 
   0  11  11        0.07      -29.28     34.57 o 
  -6 -10  12       41.76       21.23     35.37 o 
  -5 -10  12       28.15       37.38     41.68 o 
  -4 -10  12      114.23      133.85    104.27 o 
  -3 -10  12      153.95      217.36     63.54 o 
  -2 -10  12       18.54      -53.21     59.59 o 
  -1 -10  12       77.59      278.53     87.13 o 
   0 -10  12        9.33      -30.14     36.93 o 
   1 -10  12       79.58      103.44     73.54 o 
   2 -10  12       47.03       47.31     56.24 o 
  -9  -9  12       44.58      202.91    105.09 o 
  -8  -9  12       95.51      113.38     61.90 o 
  -7  -9  12      103.47      154.46     62.91 o 
  -6  -9  12      103.12       87.39    123.81 o 
  -5  -9  12       55.48      124.02     40.07 o 
  -4  -9  12       42.96       44.38    100.15 o 
  -3  -9  12      365.20      377.36     58.90 o 
  -2  -9  12       12.54       34.69     53.30 o 
  -1  -9  12      215.87      258.76    116.49 o 
   0  -9  12        3.53       47.98     34.90 o 
   1  -9  12      219.19      247.35     78.27 o 
   2  -9  12        7.23      -16.18     51.01 o 
   3  -9  12      245.92      321.89     52.17 o 
   4  -9  12       73.38       83.37     79.66 o 
   5  -9  12       64.06      102.62     47.68 o 
 -11  -8  12      200.48      167.90     55.84 o 
 -10  -8  12      343.01      293.26     50.65 o 
  -9  -8  12        7.99       74.22     97.16 o 
  -8  -8  12      216.10      231.63     60.10 o 
  -7  -8  12      614.64      547.51     60.71 o 
  -6  -8  12       10.83      217.60    115.61 o 
  -5  -8  12      425.49      444.18     36.94 o 
  -4  -8  12      187.17       56.23     94.97 o 
  -3  -8  12       17.82        6.23     43.92 o 
  -2  -8  12      259.08      286.57     47.99 o 
  -1  -8  12      683.44      880.87    112.18 o 
   0  -8  12      883.81      863.94     44.86 o 
   1  -8  12      684.82      734.14    111.54 o 
   2  -8  12      163.80       97.27     58.05 o 
   3  -8  12       88.23      111.15     56.98 o 
   4  -8  12       15.51       63.87     69.72 o 
   5  -8  12      100.65      162.82     46.25 o 
   6  -8  12       67.46      130.01     89.19 o 
   7  -8  12       53.41      237.03     68.53 o 
 -12  -7  12      215.64      339.17     99.99 o 
 -11  -7  12      127.20      124.54    123.28 o 
 -10  -7  12       83.39       79.97     39.15 o 
  -9  -7  12      138.91       95.58    161.14 o 
  -8  -7  12      279.84      270.57     56.96 o 
  -7  -7  12      200.53      247.49     53.36 o 
  -6  -7  12      415.91      371.74    102.57 o 
  -5  -7  12      251.52      265.28     33.50 o 
  -4  -7  12      114.43      102.33     66.14 o 
  -3  -7  12      233.46      284.80     44.38 o 
  -2  -7  12      102.64      113.90     42.21 o 
  -1  -7  12      143.30      149.82     69.79 o 
   0  -7  12        5.52       -6.76     40.38 o 
   1  -7  12      149.42      160.03     61.95 o 
   2  -7  12       21.60       70.66     58.00 o 
   3  -7  12       62.73       40.88     52.02 o 
   4  -7  12      159.42      315.74     89.20 o 
   5  -7  12      172.69      203.63     42.86 o 
   6  -7  12        9.07       15.49     82.50 o 
   7  -7  12       43.72       43.97     78.12 o 
   8  -7  12        9.94       45.99     77.04 o 
 -13  -6  12      174.86      188.34     85.17 o 
 -12  -6  12       14.49      189.10     84.01 o 
 -11  -6  12      315.38      461.04    110.18 o 
 -10  -6  12       36.99       40.24     47.21 o 
  -9  -6  12      350.88      317.12    153.27 o 
  -8  -6  12      154.18      232.91     54.72 o 
  -7  -6  12       20.04      -26.94     49.22 o 
  -6  -6  12       37.93      180.59     91.69 o 
  -5  -6  12      243.01      262.47     31.84 o 
  -4  -6  12      224.42      243.57     65.42 o 
  -3  -6  12      975.33     1008.73     49.01 o 
  -2  -6  12      120.62      174.51     49.36 o 
  -1  -6  12      638.99      619.31     68.54 o 
   0  -6  12       30.55       -5.40     38.22 o 
   1  -6  12      639.29      711.89     61.84 o 
   2  -6  12      166.40       80.42     49.96 o 
   3  -6  12      179.63      219.17     50.92 o 
   4  -6  12       45.89       84.96     59.93 o 
   5  -6  12       91.75       96.44     40.71 o 
   6  -6  12      108.53      104.98     75.79 o 
   7  -6  12       85.96       23.98     75.93 o 
   8  -6  12      179.27      204.56     75.93 o 
   9  -6  12       43.24      -29.61    173.33 o 
 -14  -5  12      248.13      272.54    214.93 o 
 -13  -5  12      357.14      392.42     83.34 o 
 -12  -5  12      156.58      172.00     80.38 o 
 -11  -5  12       61.04       61.32    103.28 o 
 -10  -5  12      435.15      463.13     61.13 o 
  -9  -5  12       79.82      169.17    152.66 o 
  -8  -5  12       39.24       59.11     49.51 o 
  -7  -5  12      514.38      568.08     54.39 o 
  -6  -5  12      392.34      518.72     85.46 o 
  -5  -5  12       35.06       59.64     26.32 o 
  -4  -5  12      342.43      216.40     60.29 o 
  -3  -5  12       74.31       80.39     45.88 o 
  -2  -5  12      208.00      197.45     46.02 o 
  -1  -5  12      163.76       71.83     59.43 o 
   0  -5  12       12.63       11.49     36.81 o 
   1  -5  12      160.78      236.59     60.40 o 
   2  -5  12       67.44      136.06     48.15 o 
   3  -5  12      164.26      130.97     49.03 o 
   4  -5  12      355.87      386.97     80.39 o 
   5  -5  12       55.10       37.13     41.10 o 
   6  -5  12      100.54      140.62     77.05 o 
   7  -5  12      164.57      118.74     73.65 o 
   8  -5  12       77.97       79.09     69.15 o 
   9  -5  12        3.46      -27.36    166.24 o 
  10  -5  12       33.46        2.40     52.37 o 
 -14  -4  12       36.58      112.73    195.10 o 
 -13  -4  12       26.46       -1.76     72.53 o 
 -12  -4  12       35.61       28.22     76.45 o 
 -11  -4  12       28.85      -95.62     95.62 o 
 -10  -4  12      386.16      383.41     50.51 o 
  -9  -4  12       53.45      101.45    144.94 o 
  -8  -4  12      150.28      173.88     49.74 o 
  -7  -4  12      759.56      796.28     54.86 o 
  -6  -4  12      160.99      192.60     80.72 o 
  -5  -4  12      557.64      548.52     32.57 o 
  -4  -4  12      109.96      108.22     28.34 o 
  -3  -4  12     2240.91     2172.64     64.80 o 
  -2  -4  12      371.75      332.06     44.24 o 
  -1  -4  12      444.62      439.36     60.20 o 
   0  -4  12      343.23      374.80     39.04 o 
   1  -4  12      445.84      419.15     53.22 o 
   2  -4  12       58.97      116.15     46.98 o 
   3  -4  12     1051.88     1116.51     57.24 o 
   4  -4  12      418.39      379.38     74.56 o 
   5  -4  12      175.03      197.54     40.65 o 
   6  -4  12       55.91      -69.74     69.74 o 
   7  -4  12       25.45      -55.19     65.63 o 
   8  -4  12       98.22      127.11     68.42 o 
   9  -4  12       43.39       86.89    165.62 o 
  10  -4  12      136.77      105.49     54.01 o 
 -15  -3  12      493.62      538.17     70.39 o 
 -14  -3  12       35.83      209.26    199.47 o 
 -13  -3  12       25.30       -1.66     68.98 o 
 -12  -3  12      176.01      250.83     67.04 o 
 -11  -3  12       93.14      206.55     79.08 o 
 -10  -3  12       11.26      -36.05     36.12 o 
  -9  -3  12      352.62      375.02    152.61 o 
  -8  -3  12      124.93       41.85     57.65 o 
  -7  -3  12      411.82      447.60     39.55 o 
  -6  -3  12      158.20      164.19     82.80 o 
  -5  -3  12      575.29      591.55     38.26 o 
  -4  -3  12      121.25      144.33     26.54 o 
  -3  -3  12      231.07      220.51     41.14 o 
  -2  -3  12      144.46      111.65     42.45 o 
  -1  -3  12      100.76       74.05     74.11 o 
   0  -3  12       10.37      -34.08     34.08 o 
   1  -3  12      111.11      145.47     48.44 o 
   2  -3  12       84.85      114.51     44.74 o 
   3  -3  12      160.79      118.60     45.53 o 
   4  -3  12       38.40        0.92     68.58 o 
   5  -3  12      576.37      664.73     45.66 o 
   6  -3  12       36.15      -82.98    129.32 o 
   7  -3  12       24.92       20.78     64.68 o 
   8  -3  12       87.38       46.75     67.27 o 
   9  -3  12      248.74      182.80    159.02 o 
  10  -3  12       61.14       84.01     45.88 o 
  11  -3  12       63.38       70.57     89.60 o 
 -15  -2  12      187.87      198.08     61.63 o 
 -14  -2  12       53.33      181.18    188.51 o 
 -13  -2  12        8.23       58.20     69.33 o 
 -12  -2  12       23.30      -10.53     67.38 o 
 -11  -2  12      638.79      639.10     79.87 o 
 -10  -2  12      448.62      311.23     53.22 o 
  -9  -2  12      555.60      574.69    150.36 o 
  -8  -2  12      353.74      339.62     57.59 o 
  -7  -2  12      589.01      628.28     47.39 o 
  -6  -2  12      236.02      165.99     76.29 o 
  -5  -2  12     1633.80     1605.78     49.80 o 
  -4  -2  12      114.77      122.92     24.64 o 
  -3  -2  12     1228.62     1193.17     51.17 o 
  -2  -2  12      776.09      765.92     47.29 o 
  -1  -2  12      596.24      568.77     79.08 o 
   0  -2  12       69.47       21.73     30.88 o 
   1  -2  12      591.74      601.40     57.12 o 
   2  -2  12      685.02      698.40     48.73 o 
   3  -2  12      200.31      243.07     44.09 o 
   4  -2  12      124.86      180.63    129.40 o 
   5  -2  12     1253.69     1181.61     64.26 o 
   6  -2  12       44.12     -128.70    128.70 o 
   7  -2  12       74.72       98.62     63.03 o 
   8  -2  12      381.68      519.02     70.18 o 
   9  -2  12       93.13      127.68    154.80 o 
  10  -2  12       56.73       50.37     45.82 o 
  11  -2  12      244.52      223.46     89.15 o 
 -15  -1  12       73.52      110.29     60.39 o 
 -14  -1  12       39.40       10.91     41.41 o 
 -13  -1  12      707.97      765.55     74.92 o 
 -12  -1  12      276.15      235.37     65.65 o 
 -11  -1  12      133.60      133.40     72.90 o 
 -10  -1  12      189.58      212.77     40.49 o 
  -9  -1  12      133.68      126.40     35.88 o 
  -8  -1  12      127.21      154.89     53.64 o 
  -7  -1  12      188.91      202.75     57.22 o 
  -6  -1  12      258.68      231.09     76.00 o 
  -5  -1  12     1192.40     1120.79     41.67 o 
  -4  -1  12      117.23      144.72     23.90 o 
  -3  -1  12       96.02       31.03     36.96 o 
  -2  -1  12      428.93      456.70     40.10 o 
  -1  -1  12      306.19      221.95     72.48 o 
   0  -1  12        0.52       10.23     30.91 o 
   1  -1  12      303.86      162.53     69.66 o 
   2  -1  12      409.73      361.25     44.62 o 
   3  -1  12      467.94      535.93     47.37 o 
   4  -1  12       41.68       87.03     60.85 o 
   5  -1  12      825.27      842.27     59.63 o 
   6  -1  12      439.31      444.02     73.36 o 
   7  -1  12      263.24      272.92     68.93 o 
   8  -1  12       59.57       20.18     65.32 o 
   9  -1  12       76.67      118.22    148.49 o 
  10  -1  12      196.19      180.04     48.50 o 
  11  -1  12       75.17       81.49     79.33 o 
 -15   0  12      145.95      170.95     58.33 o 
 -14   0  12        8.19       48.81    196.91 o 
 -13   0  12       63.28       60.49    132.39 o 
 -12   0  12       40.79       79.51     60.74 o 
 -11   0  12       27.35       -0.14     77.32 o 
 -10   0  12       15.23        5.94     34.63 o 
  -9   0  12      421.77      517.20    144.53 o 
  -8   0  12      244.87      224.72     53.10 o 
  -7   0  12     3070.58     3075.78     95.85 o 
  -6   0  12      220.37      284.09     68.44 o 
  -5   0  12      205.13      169.17     28.99 o 
  -4   0  12       37.55       57.13     21.46 o 
  -3   0  12     1352.00     1294.34     47.02 o 
  -2   0  12      132.48      133.42     34.63 o 
  -1   0  12      332.40      421.09     69.97 o 
   0   0  12       44.55       80.63     29.86 o 
   1   0  12      347.42      467.85     69.46 o 
   2   0  12      609.67      596.80     46.60 o 
   3   0  12      270.69      206.12     41.14 o 
   4   0  12      171.59      220.23     71.35 o 
   5   0  12      768.09      690.82     56.63 o 
   6   0  12        7.86       46.96     66.08 o 
   7   0  12      586.72      609.49     71.24 o 
   8   0  12      754.20      869.76     77.48 o 
   9   0  12       27.01       93.52    149.72 o 
  10   0  12        0.57       61.20     51.48 o 
  11   0  12      173.73      -14.40     89.97 o 
 -15   1  12       73.97      100.45     48.97 o 
 -14   1  12      162.55      208.67    191.45 o 
 -13   1  12      705.75      670.98     64.05 o 
 -12   1  12      275.68      304.20     65.70 o 
 -11   1  12      136.31      201.97     79.96 o 
 -10   1  12      189.16      214.83     39.66 o 
  -9   1  12      146.97      290.84    138.73 o 
  -8   1  12      133.79      136.44     51.38 o 
  -7   1  12      188.59      255.47     54.84 o 
  -6   1  12      262.59      306.39     73.65 o 
  -5   1  12     1196.31     1274.77     42.25 o 
  -4   1  12      113.81       99.99     21.98 o 
  -3   1  12       96.24      114.92     35.78 o 
  -2   1  12      429.93      404.86     37.76 o 
  -1   1  12      306.68      353.19     64.97 o 
   0   1  12        0.52      -27.82     27.82 o 
   1   1  12      303.55      343.37     61.89 o 
   2   1  12      409.79      355.49     41.26 o 
   3   1  12      466.60      423.51     41.35 o 
   4   1  12       25.98       50.04     34.47 o 
   5   1  12      826.95      693.06     54.03 o 
   6   1  12      433.43      414.65     70.41 o 
   7   1  12      263.86      275.48     63.55 o 
   8   1  12       59.92       65.36     61.50 o 
   9   1  12       76.42      186.76    152.98 o 
  10   1  12      196.27      185.19     55.42 o 
  11   1  12       73.70      -80.88     84.39 o 
 -15   2  12      187.09      177.32     50.53 o 
 -14   2  12       54.40      166.65    187.32 o 
 -13   2  12        9.72       47.18     55.87 o 
 -12   2  12       24.71      137.60     64.23 o 
 -11   2  12      644.84      574.73     90.25 o 
 -10   2  12      446.98      545.47     48.61 o 
  -9   2  12      553.32      530.33    135.94 o 
  -8   2  12      355.95      394.90     56.20 o 
  -7   2  12      589.23      554.54     59.01 o 
  -6   2  12      233.88      230.97     75.07 o 
  -5   2  12     1636.66     1506.99     61.25 o 
  -4   2  12      116.85      127.42     23.09 o 
  -3   2  12     1232.63     1255.88     48.15 o 
  -2   2  12      777.44      804.23     42.87 o 
  -1   2  12      599.12      710.72     74.48 o 
   0   2  12       69.36       54.45     28.79 o 
   1   2  12      589.18      579.08     50.12 o 
   2   2  12      685.20      684.13     42.59 o 
   3   2  12      197.95      182.15     39.04 o 
   4   2  12       57.95       11.68     34.84 o 
   5   2  12     1252.21     1358.44     65.64 o 
   6   2  12       43.80      -63.23     68.57 o 
   7   2  12       71.38       86.32     60.65 o 
   8   2  12      382.32      506.99     69.84 o 
   9   2  12       94.54      -31.48    147.41 o 
  10   2  12       56.92       19.56     47.43 o 
  11   2  12      242.51      310.90     92.43 o 
 -15   3  12      491.08      427.56     56.79 o 
 -14   3  12       36.64       15.06    182.19 o 
 -13   3  12       25.73       20.46     57.62 o 
 -12   3  12      175.87      196.00     67.17 o 
 -11   3  12       95.80       10.41     74.88 o 
 -10   3  12       11.08      -19.44     33.94 o 
  -9   3  12      351.36      478.20    146.42 o 
  -8   3  12      126.09       64.35     55.63 o 
  -7   3  12      409.06      416.52     59.08 o 
  -6   3  12       14.78        3.30     30.12 o 
  -5   3  12      570.08      569.79     46.06 o 
  -4   3  12      119.49      119.24     22.82 o 
  -3   3  12      230.16      198.92     36.48 o 
  -2   3  12      141.17      198.96     36.74 o 
  -1   3  12      106.31      144.63     67.67 o 
   0   3  12       10.38      -28.36     28.36 o 
   1   3  12      101.34      134.62     32.89 o 
   2   3  12       85.06      136.33     39.58 o 
   3   3  12      159.38       99.34     37.64 o 
   4   3  12       38.85       51.51     86.38 o 
   5   3  12      577.60      659.35     54.45 o 
   6   3  12       34.50       -3.27     85.05 o 
   7   3  12       24.12       49.53     63.74 o 
   8   3  12       85.96      -29.03     66.21 o 
   9   3  12      247.87      407.60     88.77 o 
  10   3  12       60.20       29.57     54.82 o 
  11   3  12       62.95      -55.13     88.40 o 
 -14   4  12       18.61        4.01     47.25 o 
 -12   4  12       36.84       90.02     68.72 o 
 -11   4  12       28.66      -70.11     77.15 o 
 -10   4  12      385.69      367.33     46.15 o 
  -9   4  12       50.30      263.77    131.15 o 
  -8   4  12      147.36      187.08     57.66 o 
  -7   4  12      759.13      738.72     62.67 o 
  -6   4  12      160.58      159.71     78.71 o 
  -5   4  12      559.17      471.20     45.68 o 
  -4   4  12      134.29       63.66     99.62 o 
  -3   4  12     2240.39     2140.15     57.44 o 
  -2   4  12      375.36      424.17     40.13 o 
  -1   4  12      434.52      448.84     76.60 o 
   0   4  12      343.30      389.94     33.16 o 
   1   4  12      456.51      418.01     76.12 o 
   2   4  12       59.40       92.31     40.61 o 
   3   4  12     1051.46     1224.51     50.88 o 
   4   4  12      154.78      119.90     37.38 o 
   5   4  12      176.73      221.84     51.93 o 
   6   4  12       55.53      -86.36     86.36 o 
   7   4  12       25.21       98.49     64.68 o 
   8   4  12       97.49       69.57     69.78 o 
   9   4  12       45.89      217.78     89.27 o 
  10   4  12      136.83       96.20     58.04 o 
 -14   5  12       83.15       88.03     53.23 o 
 -13   5  12      358.45      436.49     81.49 o 
 -12   5  12      157.53      -23.00     87.76 o 
 -11   5  12       42.04       48.99     43.18 o 
 -10   5  12      436.74      394.35     60.85 o 
  -9   5  12       40.48       11.47     41.52 o 
  -8   5  12       41.00      -66.84     66.84 o 
  -7   5  12      511.06      429.57     79.49 o 
  -6   5  12      268.69      206.89     49.43 o 
  -5   5  12       32.10       -2.49     51.85 o 
  -4   5  12       93.61       -4.17     38.96 o 
  -3   5  12       71.09       50.29     70.76 o 
  -2   5  12      206.65      238.63     46.70 o 
  -1   5  12       73.40       53.48     26.17 o 
   0   5  12       12.64       23.36     33.72 o 
   1   5  12       92.05       60.19     25.98 o 
   2   5  12       67.61       49.13     45.59 o 
   3   5  12      163.98       96.69     68.10 o 
   4   5  12       77.26       60.16     44.15 o 
   5   5  12       53.91       43.47     59.28 o 
   6   5  12       48.61       71.49     48.92 o 
   7   5  12      166.50       88.10     88.92 o 
   8   5  12       77.98      107.71     88.29 o 
   9   5  12        1.33       73.65     60.84 o 
  10   5  12       33.58      107.23     85.83 o 
 -13   6  12      174.92       55.21     93.43 o 
 -12   6  12       14.29      -56.00     90.35 o 
 -11   6  12      199.59      168.36     53.06 o 
 -10   6  12       36.49       29.76     47.45 o 
  -9   6  12       94.70       19.35     44.40 o 
  -8   6  12      154.33       84.78     76.25 o 
  -7   6  12       20.39       27.39     81.82 o 
  -6   6  12       25.64       30.48     45.52 o 
  -5   6  12      240.98      243.03     61.01 o 
  -4   6  12       81.17       93.21     46.47 o 
  -3   6  12      971.31     1110.25     93.72 o 
  -2   6  12      122.74      190.00     47.37 o 
  -1   6  12      360.49      329.64     34.01 o 
   0   6  12       30.57       31.38     36.28 o 
   1   6  12      301.70      218.46     32.22 o 
   2   6  12      164.20      115.20     48.94 o 
   3   6  12      177.55      249.57     75.50 o 
   4   6  12       25.70        2.76     43.55 o 
   5   6  12       91.65      109.30     64.53 o 
   6   6  12      108.77       76.30     98.58 o 
   7   6  12       87.32      -25.87     86.30 o 
   8   6  12      177.82      283.26     96.04 o 
   9   6  12       11.57       30.45     60.86 o 
 -12   7  12      213.83       88.54    102.37 o 
 -11   7  12      125.31       19.31    111.92 o 
 -10   7  12       83.95       32.29     51.88 o 
  -9   7  12      114.13       89.34     53.56 o 
  -8   7  12      282.07      311.31     85.09 o 
  -7   7  12      198.52       18.00     89.75 o 
  -6   7  12      415.79      425.80    107.72 o 
  -5   7  12      254.01      243.15     70.31 o 
  -4   7  12       29.87       24.94     47.54 o 
  -3   7  12      234.58      208.53     88.55 o 
  -2   7  12      104.40       66.97     50.49 o 
  -1   7  12       32.73        7.02     28.45 o 
   0   7  12        5.51        2.48     39.91 o 
   1   7  12      113.48      112.66     32.77 o 
   2   7  12       21.25       45.66     52.32 o 
   3   7  12       64.79      100.74     79.21 o 
   4   7  12       93.08       67.34     48.54 o 
   5   7  12      173.30      244.22     72.05 o 
   6   7  12        8.55       33.86    106.45 o 
   7   7  12       43.53      192.87     95.67 o 
   8   7  12        9.62      -90.34     95.44 o 
 -11   8  12      201.27      134.69     62.10 o 
 -10   8  12      343.60      272.01     67.13 o 
  -9   8  12        0.94      -45.04     45.04 o 
  -8   8  12      216.37      205.44     93.64 o 
  -7   8  12      614.09      550.16    102.66 o 
  -6   8  12        9.89       13.63     52.81 o 
  -5   8  12      424.20      474.22     80.84 o 
  -4   8  12      120.77      110.02     53.86 o 
  -3   8  12       17.89      -17.21     88.38 o 
  -2   8  12      262.29      174.17     95.68 o 
  -1   8  12      410.00      383.07     40.34 o 
   0   8  12      883.96      983.42     57.48 o 
   1   8  12      291.14      240.95     38.09 o 
   2   8  12      165.54      151.30     82.36 o 
   3   8  12       87.32      -29.03     79.31 o 
   4   8  12        5.54       64.52     51.83 o 
   5   8  12      100.90      185.85     77.17 o 
   6   8  12       69.31       13.25    110.55 o 
   7   8  12       54.89       68.24     61.59 o 
  -9   9  12       25.62        4.14     57.16 o 
  -8   9  12       93.30      -43.97     93.12 o 
  -7   9  12      102.05      -74.69    108.78 o 
  -6   9  12       29.97      -51.70     51.70 o 
  -5   9  12       53.65       64.98     84.38 o 
  -4   9  12       34.96       -8.81     55.37 o 
  -3   9  12      364.73      352.74    106.08 o 
  -2   9  12       12.49      -78.11     96.72 o 
  -1   9  12       85.37       16.78     34.76 o 
   0   9  12        3.53      -22.02     47.50 o 
   1   9  12      136.01      130.93     38.65 o 
   2   9  12        7.48      -19.62     81.34 o 
   3   9  12      247.00      268.22     87.65 o 
   4   9  12       54.28       60.68     55.38 o 
   5   9  12       64.39       40.62     75.99 o 
  -6  10  12       96.98     -128.24    128.24 o 
  -5  10  12       28.46      -48.17     87.87 o 
  -4  10  12       61.80      -22.47     59.00 o 
  -3  10  12      153.19      -17.77    105.89 o 
  -2  10  12       19.41       19.82    103.76 o 
  -1  10  12       25.36      -48.69     57.01 o 
   0  10  12        9.37      -48.37     48.37 o 
   1  10  12       53.61       21.44     50.76 o 
  -4 -10  13        6.24       82.08     67.91 o 
  -3 -10  13      244.18      292.63     37.50 o 
  -2 -10  13       47.01       83.43     62.19 o 
  -1 -10  13       44.49       92.70     33.25 o 
  -8  -9  13       36.99       19.20     36.87 o 
  -7  -9  13       64.40       66.60     63.32 o 
  -6  -9  13      114.08      398.97    134.50 o 
  -5  -9  13       60.46      108.97     43.24 o 
  -4  -9  13       93.33      104.11     75.73 o 
  -3  -9  13      250.75      253.78     60.24 o 
  -2  -9  13        7.61       51.32     48.18 o 
  -1  -9  13      203.19      199.32     88.42 o 
   0  -9  13        0.58       -4.26     36.15 o 
   1  -9  13      200.05      241.02     62.65 o 
   2  -9  13       12.02       60.64     54.08 o 
   3  -9  13       32.26       -8.36     63.70 o 
 -10  -8  13      224.70      288.25     46.15 o 
  -9  -8  13      168.63      258.89     76.55 o 
  -8  -8  13       13.82      -17.56     58.97 o 
  -7  -8  13      183.42      287.85     59.02 o 
  -6  -8  13       15.14       31.13    109.13 o 
  -5  -8  13      426.88      416.74     40.09 o 
  -4  -8  13       71.07       64.75     73.32 o 
  -3  -8  13       86.65      121.66     46.05 o 
  -2  -8  13      168.26      127.07     48.55 o 
  -1  -8  13      130.69      309.86     81.81 o 
   0  -8  13      355.18      294.78     38.42 o 
   1  -8  13      124.95      303.41     71.64 o 
   2  -8  13      133.16      184.92     62.85 o 
   3  -8  13      176.88      205.53     61.47 o 
   4  -8  13       19.46       57.35     83.26 o 
   5  -8  13      161.64      175.56     47.72 o 
 -11  -7  13       29.14      154.43    127.29 o 
 -10  -7  13      254.67      410.19     64.88 o 
  -9  -7  13      345.28      553.53    165.70 o 
  -8  -7  13       17.79      -56.11     56.11 o 
  -7  -7  13       88.54      198.11     56.01 o 
  -6  -7  13      186.98      223.73     71.60 o 
  -5  -7  13      175.02      183.82     31.59 o 
  -4  -7  13      222.10      244.32     68.67 o 
  -3  -7  13       64.66       72.28     43.78 o 
  -2  -7  13       21.34       -4.01     43.16 o 
  -1  -7  13      186.42      247.12     73.35 o 
   0  -7  13       19.86       80.28     42.28 o 
   1  -7  13      176.20      195.49     65.36 o 
   2  -7  13      177.43      215.89     57.18 o 
   3  -7  13       98.57      111.46     56.09 o 
   4  -7  13       31.92      -21.82     65.18 o 
   5  -7  13      111.53      135.36     44.89 o 
   6  -7  13       13.00      -39.78    100.09 o 
   7  -7  13       88.62      -44.66    145.57 o 
 -12  -6  13       68.68      162.36     85.29 o 
 -11  -6  13       79.24      349.54    115.25 o 
 -10  -6  13       60.44      121.54     60.24 o 
  -9  -6  13      136.35      -21.65    157.02 o 
  -8  -6  13       47.84      -41.53     52.76 o 
  -7  -6  13      241.65      218.66     54.12 o 
  -6  -6  13      147.75      230.60    104.29 o 
  -5  -6  13      460.68      400.19     33.73 o 
  -4  -6  13       31.57       64.75     63.35 o 
  -3  -6  13      179.22      127.41     41.15 o 
  -2  -6  13      168.56      156.80     50.22 o 
  -1  -6  13       47.07      148.78     66.71 o 
   0  -6  13       34.96       11.18     40.12 o 
   1  -6  13       49.28      186.57     71.27 o 
   2  -6  13      131.49       52.39     51.73 o 
   3  -6  13       45.79       35.60     50.71 o 
   4  -6  13       26.54      -12.23     61.86 o 
   5  -6  13      199.86      237.61     47.34 o 
   6  -6  13       60.72      133.88     84.29 o 
   7  -6  13       58.46      145.03     97.66 o
[truncated: 78,902 more chars]
